# Supplementary material for: A broadband acoustic stimulus is more likely than a pure tone to elicit a startle reflex and prepared movements
Source: Physiol Rep. 2015 Aug 26;3(8):e12509. doi: 10.14814/phy2.12509 (PMC4562592; doi:10.14814/phy2.12509)
Supplement: Supplementary file 1 [file phy20003-e12509-sd1.xlsx]

## Sheet: Notes
Data page includes individual trial data
"go" signal occurred at +500 ms after data collection started, onset times provided in ms
Subject pages include individual subject data and means by condition
Means page includes all subject mean data for dependent measures reported
Yellow highlighted values are formerly missing values estimated using a multiple imputation procedure in SPSS
dB = decibel; PMRT = premotor reaction time; SCM = sternocleidomastoid muscle; SD = standard deviation; SE = standard error
Broadband noise waveform used in the experiment is provided on Noise Waveform page
Trial codes:
0		tone	82 dB
1		tone	100 dB
2		tone	108 dB
3		tone	116 dB
4		tone	124 dB
10		noise	82 dB
11		noise	100 dB
12		noise	108 dB
13		noise	116 dB
14		noise	124 dB

## Sheet: Data
						(note: go singnal = 500 ms)		(note: go singnal = 500 ms)
index	subject code	trial number	block	error (1=yes)	trial code (see means page)	Wrist extensor onset time	SCM burst in 100 ms? (1=yes)	SCM onset time
0	1	1	1	0	0	692	0
1	1	2	1	0	10	604	0
2	1	3	1	0	3	582.575	0
3	1	4	1	0	0	716.935	0
4	1	5	1	0	12	585.724	1	555.202
5	1	6	1	0	14	564.731	1	561.16
6	1	7	1	1	11
7	1	8	1	0	4	583	0
8	1	9	1	0	2	590	0
9	1	10	1	0	0	743.177	0
10	1	11	1	0	1	692	0
11	1	12	1	0	10	578	0
12	1	13	1	0	10	699.09	0
13	1	14	1	0	13	589	1	569.5
14	1	15	1	0	10	699	0
15	1	16	1	0	0	688.593	0
16	1	1	2	0	0	689.643	0
17	1	2	2	0	10	642	0
18	1	3	2	0	12	576	1	580
19	1	4	2	0	4	597	0
20	1	5	2	0	0	605.668	0
21	1	6	2	0	10	588	0
22	1	7	2	0	1	570	0
23	1	8	2	0	2	576.277	0
24	1	9	2	0	3	593.072	0
25	1	10	2	0	0	703.289	0
26	1	11	2	0	13	586.774	0
27	1	12	2	0	10	820	0
28	1	13	2	1	10
29	1	14	2	0	14	579.426	1	585
30	1	15	2	0	0	590	0
31	1	16	2	0	11	647	0
32	1	1	3	0	0	684	0
33	1	2	3	0	12	585	0
34	1	3	3	0	10	695.941	0
35	1	4	3	0	0	581.525	0
36	1	5	3	0	4	586	1	581.414
37	1	6	3	0	10	694	0
38	1	7	3	0	3	604	0
39	1	9	3	0	14	595.171	1	574.265
40	1	10	3	0	2	578	1	583.797
41	1	11	3	0	0	579	0
42	1	12	3	0	10	582.575	0
43	1	13	3	0	11	693	0
44	1	14	3	0	1	575.227	0
45	1	15	3	0	10	609	0
46	1	16	3	0	13	569	1	564.734
47	1	1	4	0	0	645	0
48	1	2	4	0	10	572	0
49	1	3	4	0	2	583	0
50	1	4	4	0	10	571.029	1	567.117
51	1	5	4	0	3	589	0
52	1	6	4	0	1	595.171	0
53	1	7	4	0	11	624	0
54	1	8	4	0	10	698	0
55	1	9	4	0	12	590	0
56	1	10	4	0	0	611	0
57	1	11	4	0	13	653	0
58	1	12	4	0	0	740.028	0
59	1	13	4	0	14	576.277	1	557.585
60	1	14	4	0	10	602.519	0
61	1	15	4	0	4	589.923	1	583.797
62	1	16	4	0	0	603	0
63	1	1	5	0	0	605	0
64	1	2	5	1	10
65	1	3	5	0	11	641	0
66	1	4	5	0	1	670	0
67	1	5	5	0	0	578.376	0
68	1	6	5	0	4	576	1	575.457
69	1	7	5	0	12	572	0
70	1	8	5	0	2	609.867	0
71	1	9	5	0	14	558	1	561
72	1	10	5	0	10	684	0
73	1	11	5	1	10
74	1	12	5	0	10	606	0
75	1	13	5	0	13	573	1	567.117
76	1	14	5	0	0	677	0
77	1	15	5	0	3	593.072	0
78	1	16	5	0	0	579	0
79	1	1	6	0	12	587.824	0
80	1	2	6	0	0	655	0
81	1	3	6	0	10	595.171	0
82	1	4	6	0	10	602	0
83	1	5	6	0	13	574	0
84	1	6	6	0	0	689	0
85	1	7	6	0	0	557	0
86	1	8	6	0	4	579	1	551.628
87	1	9	6	0	2	578	1	564.734
88	1	10	6	0	14	574.178	1	569
89	1	11	6	0	10	566	0
90	1	12	6	0	3	595	0
91	1	13	6	0	1	600.42	0
92	1	14	6	0	0	673.898	0
93	1	15	6	0	11	567	0
94	1	16	6	0	10	574	0
95	1	1	7	0	0	587	0
96	1	2	7	0	0	579	0
97	1	3	7	0	10	695	0
98	1	4	7	0	3	588	0
99	1	5	7	0	10	617.215	0
100	1	6	7	0	1	582	0
101	1	7	7	0	0	604.619	0
102	1	8	7	0	10	601.47	0
103	1	9	7	0	14	575	1	568.308
104	1	10	7	0	0	679	0
105	1	11	7	0	4	583	1	583.797
106	1	12	7	0	2	590	0
107	1	13	7	0	13	572	1	548.054
108	1	14	7	0	11	590	0
109	1	15	7	0	10	561	0
110	1	16	7	0	12	570	1	558.777
111	1	1	8	0	0	578.376	0
112	1	2	8	0	11	560	0
113	1	3	8	0	10	573	0
114	1	4	8	0	2	599.37	0
115	1	5	8	0	13	604	0
116	1	6	8	0	0	606	0
117	1	7	8	0	0	574	0
118	1	8	8	0	10	554	0
119	1	9	8	0	4	584	1	549.245
120	1	10	8	0	12	599	0
121	1	11	8	0	10	563	0
122	1	12	8	0	0	666.55	0
123	1	13	8	0	10	592.022	0
124	1	14	8	0	14	563	1	558
125	1	15	8	0	1	679	0
126	1	16	8	0	3	584	0
127	1	17	8	0	0	641.358	0
128	2	1	1	0	0	673	0
129	2	2	1	0	11	622	0
130	2	3	1	0	13	599	1	556
131	2	4	1	0	0	635.059	0
132	2	5	1	0	3	582	1	562
133	2	6	1	0	0	669.699	0
134	2	7	1	0	10	609	0
135	2	8	1	0	14	575	1	562
136	2	9	1	0	10	682.295	0
137	2	10	1	0	10	574	1	582.605
138	2	11	1	0	12	563	1	556.394
139	2	12	1	0	1	578	0
140	2	13	1	0	2	574	1	555
141	2	14	1	0	4	566	1	548
142	2	15	1	0	10	674.947	0
143	2	16	1	0	0	584.675	0
144	2	1	2	0	0	570	0
145	2	2	2	0	1	593	0
146	2	3	2	0	10	584	0
147	2	4	2	0	0	632	0
148	2	5	2	0	13	555.283	1	555
149	2	6	2	0	10	571	0
150	2	7	2	0	2	588	0
151	2	8	2	0	14	607	1	556
152	2	9	2	0	11	559	1	562.351
153	2	10	2	0	10	582	0
154	2	11	2	1	4
155	2	12	2	0	0	579.426	0
156	2	13	2	0	12	563	1	563.543
157	2	14	2	0	3	569	1	570
158	2	15	2	0	0	617	0
159	2	16	2	0	10	575	1	567.117
160	2	1	3	0	0	756	0
161	2	2	3	0	0	846	0
162	2	3	3	0	14	632	0
163	2	4	3	0	11	594	0
164	2	5	3	0	10	674.947	0
165	2	6	3	0	4	563	1	557.585
166	2	7	3	0	10	667.6	0
167	2	8	3	0	10	578	0
168	2	9	3	0	3	575	1	559.968
169	2	10	3	0	10	581.525	0
170	2	11	3	0	0	580	0
171	2	12	3	0	2	576	1	571
172	2	13	3	0	0	589	0
173	2	14	3	0	13	571	1	568
174	2	15	3	0	1	570	1	587.371
175	2	16	3	0	12	572	1	579.031
176	2	1	4	0	0	577	0
177	2	2	4	0	11	565	1	568.308
178	2	3	4	0	4	575.227	1	564.734
179	2	4	4	0	0	585	0
180	2	5	4	0	0	584	0
181	2	6	4	0	10	566	0
182	2	7	4	0	10	590	0
183	2	8	4	0	0	837	0
184	2	9	4	0	10	593	0
185	2	10	4	0	1	580	0
186	2	11	4	0	2	580	1	575.457
187	2	12	4	0	13	631	0
188	2	13	4	0	10	633	0
189	2	14	4	0	3	585	1	564.734
190	2	15	4	0	12	568.929	1	573.074
191	2	16	4	0	14	568	1	564
192	2	1	5	0	10	627.712	0
193	2	2	5	0	0	575.227	0
194	2	3	5	0	0	640.308	0
195	2	4	5	0	4	596.221	1	594
196	2	5	5	0	0	701	0
197	2	6	5	0	11	569	1	582
198	2	7	5	0	0	576	0
199	2	8	5	0	13	557	1	558.777
200	2	9	5	0	1	589.923	0
201	2	10	5	0	3	592	0
202	2	11	5	0	10	584	0
203	2	12	5	0	14	578	1	561.16
204	2	13	5	0	10	595	0
205	2	14	5	0	12	606	0
206	2	15	5	0	10	581.525	0
207	2	16	5	0	2	613	0
208	2	1	6	0	0	587	0
209	2	2	6	0	3	586	0
210	2	3	6	0	2	632	0
211	2	4	6	0	12	573	1	587.371
212	2	5	6	0	14	563	1	567
213	2	6	6	0	0	560	0
214	2	7	6	0	1	572	0
215	2	8	6	0	10	589	0
216	2	9	6	0	13	619	0
217	2	10	6	0	0	635.059	0
218	2	11	6	0	10	604	0
219	2	12	6	0	10	687	0
220	2	13	6	0	10	639	0
221	2	14	6	0	11	582	0
222	2	15	6	0	4	570	1	550
223	2	16	6	0	0	622.463	0
224	2	1	7	0	10	603	0
225	2	2	7	0	0	664.451	0
226	2	3	7	0	13	628	0
227	2	4	7	0	10	666	0
228	2	5	7	0	3	555	1	566
229	2	6	7	0	11	572.078	1	582.605
230	2	7	7	0	0	577	0
231	2	8	7	0	14	558	1	562
232	2	9	7	0	10	570	0
233	2	10	7	0	10	575	0
234	2	11	7	0	0	644	0
235	2	12	7	0	4	557	1	569
236	2	13	7	0	1	583	0
237	2	14	7	0	0	590.973	0
238	2	15	7	0	2	570	0
239	2	16	7	0	12	570	1	585
240	2	1	8	0	0	639.258	0
241	2	2	8	0	10	598.321	0
242	2	3	8	0	14	563	1	567.117
243	2	4	8	0	0	565	0
244	2	5	8	0	13	577	1	588.562
245	2	6	8	0	0	681	0
246	2	7	8	1	1
247	2	8	8	0	0	583.625	0
248	2	9	8	0	4	566	1	568
249	2	10	8	0	11	570	0
250	2	11	8	0	10	588	0
251	2	12	8	0	3	601.47	0
252	2	13	8	0	10	565	0
253	2	14	8	0	2	561.582	1	570.691
254	2	15	8	0	12	615	0
255	2	16	8	0	10	569	0
256	3	1	1	0	2	616	0
257	3	2	1	0	10	619.314	0
258	3	3	1	0	10	629	0
259	3	4	1	0	10	621	0
260	3	5	1	0	13	602	0
261	3	6	1	0	12	583	0
262	3	7	1	0	1	601	0
263	3	8	1	0	4	597.271	1	590
264	3	9	1	0	0	590	0
265	3	10	1	0	11	654	0
266	3	11	1	0	3	586.774	1	586
267	3	12	1	0	10	611.966	0
268	3	13	1	0	14	592.022	1	564.734
269	3	14	1	0	0	590	0
270	3	15	1	0	0	602	0
271	3	16	1	0	0	604	0
272	3	1	2	0	0	592.022	0
273	3	2	2	0	10	597	0
274	3	3	2	0	11	569.979	1	581
275	3	4	2	0	3	589	1	589
276	3	5	2	0	0	742.127	0
277	3	6	2	0	10	605.668	0
278	3	7	2	0	13	607	1	589.754
279	3	8	2	0	0	602.519	0
280	3	9	2	0	14	581.525	1	582
281	3	10	2	0	12	600.42	1	589
282	3	11	2	0	4	586	1	576
283	3	12	2	0	2	587.824	1	574
284	3	13	2	0	1	604.619	1	599
285	3	14	2	0	10	597.271	0
286	3	15	2	0	0	610.917	0
287	3	16	2	0	10	590	0
288	3	1	3	0	0	587	0
289	3	2	3	0	13	586	1	573
290	3	3	3	0	10	603	0
291	3	4	3	0	10	594	0
292	3	5	3	0	10	618	0
293	3	6	3	1	3
294	3	7	3	0	0	640	0
295	3	8	3	0	14	601	1	587.596
296	3	9	3	0	1	611	0
297	3	10	3	0	10	674	0
298	3	11	3	0	2	603	1	595
299	3	12	3	0	0	587	0
300	3	13	3	0	4	604	1	582
301	3	14	3	0	0	608	0
302	3	15	3	0	12	598.321	1	579
303	3	16	3	0	11	606.718	1	599
304	3	1	4	0	10	615.115	0
305	3	2	4	0	1	573	0
306	3	3	4	0	14	596.221	1	585
307	3	4	4	1	0
308	3	5	4	0	3	592	1	579
309	3	6	4	0	0	604	0
310	3	7	4	0	11	584.675	1	579
311	3	8	4	0	2	604	0
312	3	9	4	0	0	603.569	0
313	3	10	4	0	13	576.277	1	584
314	3	11	4	0	0	593	0
315	3	12	4	0	4	566	1	570
316	3	13	4	0	12	594	1	566
317	3	14	4	0	10	598	0
318	3	15	4	0	10	603.569	0
319	3	16	4	0	10	641.358	0
320	3	1	5	0	0	600.42	0
321	3	2	5	0	0	607	0
322	3	3	5	0	10	601	0
323	3	4	5	0	10	595	0
324	3	5	5	0	13	589.923	1	581
325	3	6	5	0	10	589	1	599
326	3	7	5	0	12	588	1	585
327	3	8	5	0	1	581.525	0
328	3	9	5	0	2	606	1	595
329	3	10	5	0	3	598	1	595.483
330	3	11	5	0	10	578.376	0
331	3	12	5	0	0	609.867	0
332	3	13	5	0	0	613.016	0
333	3	14	5	0	14	593	1	591
334	3	15	5	0	11	593	1	588.352
335	3	16	5	0	4	595	1	590
336	3	1	6	0	12	582	1	596
337	3	2	6	0	10	587	0
338	3	3	6	0	3	585	1	585
339	3	4	6	0	0	592	0
340	3	5	6	0	11	572	1	568.146
341	3	6	6	0	10	597	0
342	3	7	6	0	14	585	1	577
343	3	8	6	0	10	587	1	589.54
344	3	9	6	0	0	602	0
345	3	10	6	0	13	610	0
346	3	11	6	0	0	592	0
347	3	12	6	0	4	583	1	576
348	3	13	6	0	1	586.774	1	577
349	3	14	6	0	2	579.426	1	585
350	3	15	6	0	0	594	0
351	3	16	6	0	10	624	0
352	3	1	7	0	10	600.42	0
353	3	2	7	0	0	620.364	0
354	3	3	7	0	14	574	1	585
355	3	4	7	0	0	602.519	0
356	3	5	7	0	12	597.271	1	592
357	3	6	7	0	10	604	0
358	3	7	7	0	1	596	0
359	3	8	7	0	11	591	0
360	3	9	7	0	0	611.966	0
361	3	10	7	0	3	573	1	583
362	3	11	7	0	10	601.47	0
363	3	12	7	0	4	588	1	593
364	3	13	7	0	10	623.513	0
365	3	14	7	0	2	570	1	578.843
366	3	15	7	1	0
367	3	16	7	0	13	589	1	589
368	3	1	8	0	0	593.072	0
369	3	2	8	0	12	600	1	593
370	3	3	8	0	10	586.774	0
371	3	4	8	0	11	572.078	1	589.54
372	3	5	8	0	3	578	1	582
373	3	6	8	0	10	588	0
374	3	7	8	0	2	573	1	581
375	3	8	8	0	14	589.923	1	579
376	3	9	8	0	10	593	1	589.54
377	3	10	8	0	0	585	0
378	3	11	8	0	13	588.873	1	588.352
379	3	12	8	0	10	608.817	0
380	3	13	8	0	0	597.271	0
381	3	14	8	0	0	614.066	0
382	3	15	8	0	4	584	1	585
383	3	16	8	0	1	600.42	1	590
384	4	1	1	0	0	645	0
385	4	2	1	0	12	636	0
386	4	3	1	0	13	604	0
387	4	4	1	0	11	614	0
388	4	5	1	0	10	622.463	0
389	4	6	1	0	2	597.271	0
390	4	7	1	0	10	658	0
391	4	8	1	0	3	602.519	0
392	4	9	1	0	1	616.165	0
393	4	10	1	0	0	643	0
394	4	11	1	0	4	608	0
395	4	12	1	0	10	734	0
396	4	13	1	0	0	685	0
397	4	14	1	0	10	606.718	0
398	4	15	1	0	14	572	0
399	4	16	1	0	0	655	0
400	4	1	2	0	0	583	0
401	4	2	2	0	10	652	0
402	4	3	2	0	0	604.619	0
403	4	4	2	0	3	605	0
404	4	5	2	0	1	604	0
405	4	6	2	0	10	653	0
406	4	7	2	0	11	607	0
407	4	8	2	0	10	643.457	0
408	4	9	2	0	0	589	0
409	4	10	2	0	13	579	1	597
410	4	11	2	1	0
411	4	12	2	0	10	641.358	0
412	4	13	2	0	2	605	0
413	4	14	2	0	14	594	0
414	4	15	2	0	12	565.78	0
415	4	16	2	0	4	604	0
416	4	1	3	0	10	598	0
417	4	2	3	0	0	605.668	0
418	4	3	3	0	13	591	0
419	4	4	3	0	10	675.997	0
420	4	5	3	0	1	595	0
421	4	6	3	0	12	618.264	0
422	4	7	3	0	0	657.103	0
423	4	8	3	0	4	595.171	0
424	4	9	3	0	10	732	0
425	4	10	3	0	3	616.165	0
426	4	11	3	0	0	619	0
427	4	12	3	0	0	594	0
428	4	13	3	0	11	596.221	0
429	4	14	3	0	2	604	0
430	4	15	3	0	10	639.258	0
431	4	16	3	0	14	624.563	0
432	4	1	4	0	0	665	0
433	4	2	4	0	13	572	0
434	4	3	4	0	0	667.6	0
435	4	4	4	0	3	605	0
436	4	5	4	0	2	606	0
437	4	6	4	0	0	679	0
438	4	7	4	0	4	635	0
439	4	8	4	0	12	588	0
440	4	9	4	0	10	654	0
441	4	10	4	1	10
442	4	11	4	0	14	597.271	0
443	4	12	4	0	1	610	0
444	4	13	4	0	0	603.569	0
445	4	14	4	0	11	591	0
446	4	15	4	0	10	646	0
447	4	16	4	0	10	708	0
448	4	1	5	0	10	584	0
449	4	2	5	0	10	634.01	0
450	4	3	5	0	3	610.917	0
451	4	4	5	0	0	592.022	0
452	4	5	5	0	13	594	0
453	4	6	5	0	11	595	1	598
454	4	7	5	0	4	587	0
455	4	8	5	0	0	581	0
456	4	9	5	0	1	622.463	0
457	4	10	5	0	10	645	0
458	4	11	5	0	0	657	0
459	4	12	5	0	0	597	0
460	4	13	5	0	14	596	0
461	4	14	5	0	2	610.917	0
462	4	15	5	0	12	601.47	1	570
463	4	16	5	0	10	643.457	0
464	4	1	6	0	0	659	0
465	4	2	6	0	10	650.805	0
466	4	3	6	0	3	598.321	0
467	4	4	6	0	12	618.264	0
468	4	5	6	0	4	583	0
469	4	6	6	0	0	671	0
470	4	7	6	0	1	584	1	588
471	4	8	6	0	0	626	0
472	4	9	6	0	13	580	1	582.409
473	4	10	6	0	10	650	0
474	4	11	6	0	14	581.525	1	566.957
475	4	12	6	0	10	656	0
476	4	13	6	0	2	596	0
477	4	14	6	0	10	653	0
478	4	15	6	0	11	587.824	0
479	4	16	6	0	0	590	0
480	4	1	7	0	12	580	0
481	4	2	7	0	10	591	0
482	4	3	7	0	11	599.37	0
483	4	4	7	0	13	573.128	0
484	4	5	7	0	2	582	0
485	4	6	7	0	0	646.606	0
486	4	7	7	0	4	588.873	0
487	4	8	7	0	10	656.053	0
488	4	9	7	0	3	578.376	0
489	4	10	7	0	0	589	0
490	4	11	7	0	0	599.37	0
491	4	12	7	0	14	593	0
492	4	13	7	0	1	628.761	0
493	4	14	7	1	0
494	4	15	7	0	10	642.407	0
495	4	16	7	0	10	639	0
496	4	1	8	0	0	606	0
497	4	2	8	0	0	626	0
498	4	3	8	0	2	602	0
499	4	4	8	0	0	621	0
500	4	5	8	0	13	583.625	0
501	4	6	8	0	10	652.904	0
502	4	7	8	0	10	642	0
503	4	8	8	0	11	571	0
504	4	9	8	0	14	583	1	566.957
505	4	10	8	0	1	553	0
506	4	11	8	0	3	591	0
507	4	12	8	0	10	652	1	576
508	4	13	8	0	10	641	0
509	4	14	8	0	4	606	0
510	4	15	8	0	0	602.519	0
511	4	16	8	0	12	806	0
512	5	1	1	0	12	719	0
513	5	2	1	0	0	607	0
514	5	3	1	0	1	606	0
515	5	4	1	0	13	559	1	549
516	5	5	1	0	11	600	0
517	5	6	1	0	0	574	0
518	5	7	1	0	10	659	0
519	5	8	1	0	0	580	1	556
520	5	9	1	0	3	609	0
521	5	10	1	0	0	595	0
522	5	11	1	0	4	592	1	551
523	5	12	1	0	2	600	0
524	5	13	1	0	10	612	0
525	5	14	1	0	14	611.966	1	562
526	5	15	1	0	10	641.358	0
527	5	16	1	0	10	585	0
528	5	1	2	0	12	595	1	564.58
529	5	2	2	0	10	593.072	0
530	5	3	2	0	2	595	0
531	5	4	2	0	14	558	1	555
532	5	5	2	0	1	585	0
533	5	6	2	0	13	598	0
534	5	7	2	0	0	598.321	0
535	5	8	2	0	10	632.96	0
536	5	9	2	0	11	662.351	0
537	5	10	2	0	10	578	0
538	5	11	2	0	0	686	0
539	5	12	2	0	3	600.42	0
540	5	13	2	0	0	610.917	0
541	5	14	2	0	10	599.37	0
542	5	15	2	0	4	596.221	1	547
543	5	16	2	1	0
544	5	1	3	0	0	578	0
545	5	2	3	0	0	634	0
546	5	3	3	0	11	602.519	0
547	5	4	3	0	0	662	0
548	5	5	3	0	14	635	1	552
549	5	6	3	0	10	588	0
550	5	7	3	0	10	758.922	0
551	5	8	3	0	10	636	0
552	5	9	3	0	4	596	1	551
553	5	10	3	0	10	597	0
554	5	11	3	0	12	608	1	561.014
555	5	12	3	0	3	595	1	556
556	5	13	3	0	0	654	0
557	5	14	3	0	2	624.563	0
558	5	15	3	0	1	599	0
559	5	16	3	0	13	552	1	554
560	5	1	4	0	0	640	0
561	5	2	4	0	0	704	0
562	5	3	4	0	14	552	1	554
563	5	4	4	0	2	598.321	0
564	5	5	4	0	10	576	0
565	5	6	4	0	10	664.451	0
566	5	7	4	0	12	609	1	558
567	5	8	4	0	10	642	0
568	5	9	4	0	3	560.532	1	546
569	5	10	4	0	0	600.42	0
570	5	11	4	0	4	567.88	1	552
571	5	12	4	0	1	592	0
572	5	13	4	0	11	562	0
573	5	14	4	1	13
574	5	15	4	0	10	573.128	0
575	5	16	4	0	0	584.675	0
576	5	1	5	0	12	589	0
577	5	2	5	0	10	573.128	0
578	5	3	5	0	0	564	0
579	5	4	5	0	10	573.128	0
580	5	5	5	0	14	597.271	1	554
581	5	6	5	0	0	610.917	0
582	5	7	5	0	1	588	0
583	5	8	5	0	3	565	1	557
584	5	9	5	0	0	580	0
585	5	10	5	0	10	577.327	0
586	5	11	5	0	0	632.96	0
587	5	12	5	0	11	588	0
588	5	13	5	0	10	604.619	0
589	5	14	5	0	4	574.178	1	549
590	5	15	5	0	2	599	0
591	5	16	5	1	13
592	5	1	6	0	0	638.208	0
593	5	2	6	0	11	587	0
594	5	3	6	0	10	639.258	0
595	5	4	6	0	1	582.575	0
596	5	5	6	0	0	622.463	0
597	5	6	6	0	13	604.619	1	560
598	5	7	6	0	0	585	0
599	5	8	6	0	3	562.631	1	557
600	5	9	6	0	10	558	0
601	5	10	6	0	0	584.675	0
602	5	11	6	0	14	600	1	547
603	5	12	6	0	2	587	0
604	5	13	6	0	10	577.327	0
605	5	14	6	0	10	590.973	0
606	5	15	6	0	12	604	0
607	5	16	6	0	4	578	1	550
608	5	1	7	0	10	576	0
609	5	2	7	0	0	652.904	0
610	5	3	7	0	3	601.47	0
611	5	4	7	0	1	579.426	0
612	5	5	7	0	0	599.37	0
613	5	6	7	0	2	586.774	0
614	5	7	7	0	14	590	1	555.071
615	5	8	7	0	11	585	0
616	5	9	7	0	13	589.923	1	568.146
617	5	10	7	0	12	590	0
618	5	11	7	0	10	579.426	0
619	5	12	7	0	0	572	0
620	5	13	7	0	4	582.575	1	545
621	5	14	7	0	0	695	0
622	5	15	7	0	10	600.42	0
623	5	16	7	0	10	584.675	0
624	5	1	8	0	10	610	0
625	5	2	8	0	11	596	0
626	5	3	8	0	0	579.426	0
627	5	4	8	0	2	588	0
628	5	5	8	0	0	588.873	0
629	5	6	8	1	10
630	5	7	8	1	3
631	5	8	8	0	10	657	0
632	5	9	8	0	4	636.109	1	564
633	5	10	8	0	1	589	0
634	5	11	8	0	0	600.42	0
635	5	12	8	1	10
636	5	13	8	0	13	576.277	1	558
637	5	14	8	0	12	567.88	1	562
638	5	15	8	0	0	638.208	0
639	5	16	8	0	14	575	1	566
640	6	1	1	0	10	642	0
641	6	2	1	0	0	659	0
642	6	3	1	0	3	593.072	1	549
643	6	4	1	0	2	579.601	1	545.563
644	6	5	1	0	0	620	0
645	6	6	1	0	13	592.022	1	544.374
646	6	7	1	0	10	692	0
647	6	8	1	0	10	595	0
648	6	9	1	0	12	608	1	553.883
649	6	10	1	0	0	643	0
650	6	11	1	0	0	710	0
651	6	12	1	0	14	604	1	548
652	6	13	1	0	10	605.668	0
653	6	14	1	0	11	609.867	1	553.883
654	6	15	1	0	1	626	0
655	6	16	1	0	4	618	1	556.26
656	6	1	2	1	0
657	6	2	2	0	10	661	0
658	6	3	2	0	12	587.824	1	549
659	6	4	2	0	11	617.215	1	564.58
660	6	5	2	0	3	601	1	557.448
661	6	6	2	0	10	686	0
662	6	7	2	0	2	591	0
663	6	8	2	0	10	619	0
664	6	9	2	0	1	615.115	0
665	6	10	2	0	4	610	1	554
666	6	11	2	0	10	673	0
667	6	12	2	0	0	641.358	0
668	6	13	2	0	13	613	1	552.694
669	6	14	2	0	0	625	0
670	6	15	2	0	14	584	1	543
671	6	16	2	0	0	621.414	0
672	6	1	3	0	2	611.966	0
673	6	2	3	0	10	717.985	0
674	6	3	3	0	10	704	0
675	6	4	3	0	10	634	0
676	6	5	3	0	11	598	1	549
677	6	6	3	0	0	624.563	0
678	6	7	3	0	0	595.171	0
679	6	8	3	0	12	599	0
680	6	9	3	0	4	589	1	556
681	6	10	3	0	10	590	0
682	6	11	3	0	0	637	0
683	6	12	3	0	14	586	1	558
684	6	13	3	0	0	603.569	0
685	6	14	3	0	3	604	1	547
686	6	15	3	0	1	595.171	0
687	6	16	3	0	13	622	1	547.94
688	6	1	4	0	0	648.705	0
689	6	2	4	0	10	603	0
690	6	3	4	0	3	602	1	557
691	6	4	4	0	0	639	0
692	6	5	4	0	10	613.016	0
693	6	6	4	0	10	610	0
694	6	7	4	0	10	600.42	0
695	6	8	4	0	2	621	0
696	6	9	4	0	1	605.668	0
697	6	10	4	0	12	598.321	0
698	6	11	4	0	0	597	0
699	6	12	4	0	4	588.873	1	563.391
700	6	13	4	0	0	670	0
701	6	14	4	0	13	575.227	1	584.786
702	6	15	4	0	11	579	1	582.409
703	6	16	4	0	14	584	1	550.317
704	6	1	5	0	10	608	0
705	6	2	5	0	10	608	0
706	6	3	5	0	0	599	0
707	6	4	5	0	0	609	0
708	6	5	5	0	0	605.668	0
709	6	6	5	0	1	587.824	0
710	6	7	5	0	0	673	0
711	6	8	5	0	2	593	0
712	6	9	5	0	4	598	1	557.448
713	6	10	5	0	11	593	1	561.014
714	6	11	5	0	14	577.327	1	555.071
715	6	12	5	0	10	590.973	0
716	6	13	5	0	3	597	0
717	6	14	5	0	10	586.774	0
718	6	15	5	0	13	571	1	574.089
719	6	16	5	0	12	575	1	547.94
720	6	1	6	0	0	635.059	0
721	6	2	6	0	0	603.569	0
722	6	3	6	0	0	599.37	0
723	6	4	6	0	4	577.327	1	569.334
724	6	5	6	0	0	574.178	0
725	6	6	6	0	3	587.824	0
726	6	7	6	0	12	584.675	0
727	6	8	6	0	2	593.072	0
728	6	9	6	0	10	702.239	0
729	6	10	6	0	13	589.923	0
730	6	11	6	0	10	581.525	0
731	6	12	6	0	10	581.525	0
732	6	13	6	0	1	579	0
733	6	14	6	0	10	624	0
734	6	15	6	0	11	580	0
735	6	16	6	0	14	584	1	546.751
736	6	1	7	0	1	603.569	0
737	6	2	7	0	11	590.973	0
738	6	3	7	0	13	600	1	595.483
739	6	4	7	0	0	626.662	0
740	6	5	7	0	0	583.625	0
741	6	6	7	0	3	593.072	0
742	6	7	7	0	0	592.022	0
743	6	8	7	0	10	596.221	0
744	6	9	7	0	12	563	1	595.483
745	6	10	7	0	10	611.966	0
746	6	11	7	0	10	613	0
747	6	12	7	0	2	583	0
748	6	13	7	0	10	594.122	0
749	6	14	7	0	14	579	1	559
750	6	15	7	0	0	587	0
751	6	16	7	0	4	582	1	564.58
752	6	1	8	0	0	609.867	0
753	6	2	8	0	0	588	0
754	6	3	8	0	12	626.662	0
755	6	4	8	0	10	586.774	1	591
756	6	5	8	0	4	583	1	563
757	6	6	8	0	1	600.42	0
758	6	7	8	0	13	588	0
759	6	8	8	0	2	600.42	0
760	6	9	8	0	10	577	0
761	6	10	8	0	10	586.774	0
762	6	11	8	0	10	611.966	0
763	6	12	8	0	0	578.376	0
764	6	13	8	0	3	580	1	595.483
765	6	14	8	0	11	577	0
766	6	15	8	0	14	575	1	564.58
767	6	16	8	0	0	585.724	0
768	7	1	1	0	0	641.358	0
769	7	2	1	0	1	598	0
770	7	3	1	0	12	597	1	571.712
771	7	4	1	0	10	847	0
772	7	5	1	0	0	659	0
773	7	6	1	0	4	586.774	1	575.277
774	7	7	1	0	10	688	0
775	7	8	1	0	14	583	1	564.58
776	7	9	1	0	10	780.966	0
777	7	10	1	0	0	684.395	0
778	7	11	1	0	2	597.271	0
779	7	12	1	0	13	742.127	0
780	7	13	1	0	10	702	0
781	7	14	1	0	3	582	1	564
782	7	15	1	0	11	582	1	553.883
783	7	16	1	0	0	588	0
784	7	1	2	0	10	688	0
785	7	2	2	0	1	597	0
786	7	3	2	0	12	581.525	0
787	7	4	2	0	13	590	0
788	7	5	2	0	2	586.774	0
789	7	6	2	0	0	663.401	0
790	7	7	2	0	3	590	0
791	7	8	2	0	0	687	0
792	7	9	2	0	11	697	0
793	7	10	2	0	10	660.252	0
794	7	11	2	0	0	719	0
795	7	12	2	0	14	584	1	570
796	7	13	2	0	10	712	0
797	7	14	2	0	4	575	1	599
798	7	15	2	0	10	684	0
799	7	16	2	0	0	686.494	0
800	7	1	3	0	0	584	0
801	7	2	3	0	0	591	0
802	7	3	3	0	10	663.401	0
803	7	4	3	0	1	584	0
804	7	5	3	0	4	594.122	0
805	7	6	3	0	2	802	0
806	7	7	3	0	14	567	1	576.466
807	7	8	3	0	12	695.941	0
808	7	9	3	0	3	601	0
809	7	10	3	0	10	708.537	0
810	7	11	3	0	10	698.041	0
811	7	12	3	0	10	696	0
812	7	13	3	1	0
813	7	14	3	0	11	573.128	0
814	7	15	3	0	13	574.178	1	566
815	7	16	3	0	0	672	0
816	7	1	4	0	12	587.824	1	590.729
817	7	2	4	0	11	597	0
818	7	3	4	0	10	655	0
819	7	4	4	0	14	571.029	1	580.032
820	7	5	4	0	10	691.742	0
821	7	6	4	0	13	582.575	1	559.826
822	7	7	4	0	0	607.768	0
823	7	8	4	0	2	600	0
824	7	9	4	0	0	653	0
825	7	10	4	0	3	568.929	0
826	7	11	4	0	1	700	0
827	7	12	4	0	10	584	0
828	7	13	4	0	10	593.072	0
829	7	14	4	0	4	600	1	580.032
830	7	15	4	0	0	690.693	0
831	7	16	4	0	0	597.271	0
832	7	1	5	0	0	574	0
833	7	2	5	0	0	616.165	0
834	7	3	5	0	2	600.42	0
835	7	4	5	0	10	706.438	0
836	7	5	5	0	3	590	0
837	7	6	5	0	10	578	0
838	7	7	5	0	10	597.271	0
839	7	8	5	0	12	603.569	0
840	7	9	5	0	4	576	0
841	7	10	5	0	0	706	0
842	7	11	5	0	0	687	0
843	7	12	5	0	13	581.525	1	559.826
844	7	13	5	0	1	592.022	0
845	7	14	5	0	11	585.724	1	572.9
846	7	15	5	0	10	721	0
847	7	16	5	0	14	586	1	588.352
848	7	1	6	0	0	707	0
849	7	2	6	0	10	705	0
850	7	3	6	0	12	587.824	0
851	7	4	6	0	10	657.103	0
852	7	5	6	0	13	569	1	564.58
853	7	6	6	0	2	585.724	0
854	7	7	6	0	11	651.854	0
855	7	8	6	0	4	588	1	591.918
856	7	9	6	0	0	658.153	0
857	7	10	6	0	0	677.047	0
858	7	11	6	0	3	589	0
859	7	12	6	0	10	727	0
860	7	13	6	0	14	590	1	571.712
861	7	14	6	0	1	560	0
862	7	15	6	0	0	580	0
863	7	16	6	0	10	604	0
864	7	1	7	0	1	588	0
865	7	2	7	0	0	599	0
866	7	3	7	0	12	576	0
867	7	4	7	0	10	679.146	0
868	7	5	7	0	13	580	0
869	7	6	7	0	11	644.507	0
870	7	7	7	0	10	590.973	0
871	7	8	7	0	10	596	0
872	7	9	7	0	10	702.239	0
873	7	10	7	0	2	570	0
874	7	11	7	0	4	589	0
875	7	12	7	0	0	722	0
876	7	13	7	0	3	597.271	0
877	7	14	7	0	0	571.029	0
878	7	15	7	0	14	640	0
879	7	16	7	0	0	673	0
880	7	1	8	0	2	575	0
881	7	2	8	0	0	593	0
882	7	3	8	0	11	659	0
883	7	4	8	0	10	639.258	0
884	7	5	8	0	12	581	0
885	7	6	8	0	0	664.451	0
886	7	7	8	0	13	592	1	571.712
887	7	8	8	0	1	591	0
888	7	9	8	0	0	574	0
889	7	10	8	0	4	582	1	575.277
890	7	11	8	0	0	692	0
891	7	12	8	0	14	580.476	1	575.224
892	7	13	8	0	10	657	0
893	7	14	8	0	10	577.327	0
894	7	15	8	0	10	675.997	0
895	7	16	8	0	3	585.724	0
896	8	1	1	0	12	602.519	0
897	8	2	1	0	10	601	0
898	8	3	1	0	14	584	0
899	8	4	1	0	2	588	0
900	8	5	1	0	10	571	0
901	8	6	1	0	13	580	0
902	8	7	1	0	0	745.276	0
903	8	8	1	0	4	578	1	576
904	8	9	1	0	0	588	0
905	8	10	1	0	0	583.625	0
906	8	11	1	0	3	585	0
907	8	12	1	0	10	695.941	0
908	8	13	1	0	10	725.332	0
909	8	14	1	0	0	596	0
910	8	15	1	0	1	594.122	0
911	8	16	1	0	11	583.625	0
912	8	1	2	0	12	588.873	0
913	8	2	2	0	0	684.395	0
914	8	3	2	0	0	588	0
915	8	4	2	0	11	572	0
916	8	5	2	0	1	591	0
917	8	6	2	0	10	584	0
918	8	7	2	0	10	677.047	0
919	8	8	2	0	2	570	0
920	8	9	2	0	3	590	0
921	8	10	2	0	10	699.09	0
922	8	11	2	0	14	582	0
923	8	12	2	0	0	590.973	0
924	8	13	2	0	4	584	1	567
925	8	14	2	1	0
926	8	15	2	0	13	581	0
927	8	16	2	0	10	590	0
928	8	1	3	0	10	592	0
929	8	2	3	0	11	583	0
930	8	3	3	0	3	583.625	0
931	8	4	3	0	0	575.227	0
932	8	5	3	0	10	586	0
933	8	6	3	0	14	580	0
934	8	7	3	0	10	591	0
935	8	8	3	0	13	586	0
936	8	9	3	0	0	600	0
937	8	10	3	0	1	582	0
938	8	11	3	0	2	586	0
939	8	12	3	0	10	595	0
940	8	13	3	0	0	582	0
941	8	14	3	0	12	576	0
942	8	15	3	0	4	584	1	599
943	8	16	3	0	0	590	0
944	8	1	4	0	0	653	0
945	8	2	4	0	0	586	0
946	8	3	4	0	13	684	0
947	8	4	4	0	10	837	0
948	8	5	4	0	0	589	0
949	8	6	4	0	10	686.494	0
950	8	7	4	0	10	582	0
951	8	8	4	0	3	579	1	597.861
952	8	9	4	0	1	589.923	0
953	8	10	4	0	0	588.873	0
954	8	11	4	0	10	668.649	0
955	8	12	4	0	14	570	1	575.277
956	8	13	4	0	12	584	0
957	8	14	4	0	4	586.774	0
958	8	15	4	0	11	586	0
959	8	16	4	0	2	578	0
960	8	1	5	0	0	586	0
961	8	2	5	0	11	586	0
962	8	3	5	0	10	585	0
963	8	4	5	0	1	580	0
964	8	5	5	0	14	635	0
965	8	6	5	0	10	585	0
966	8	7	5	0	0	585	0
967	8	8	5	0	3	577	0
968	8	9	5	0	12	598	0
969	8	10	5	0	0	592	0
970	8	11	5	0	4	586	1	581
971	8	12	5	0	10	576	0
972	8	13	5	0	13	570	0
973	8	14	5	0	2	584	1	581
974	8	15	5	0	10	578	0
975	8	16	5	0	0	672.848	0
976	8	1	6	0	0	638	0
977	8	2	6	0	10	665.5	0
978	8	3	6	0	10	589	0
979	8	4	6	0	0	584	0
980	8	5	6	0	10	681.246	0
981	8	6	6	0	3	583	0
982	8	7	6	0	11	585	0
983	8	8	6	0	13	583	0
984	8	9	6	0	10	584	0
985	8	10	6	0	0	585	0
986	8	11	6	0	4	577	1	584
987	8	12	6	0	12	564	1	585.975
988	8	13	6	0	14	579	0
989	8	14	6	0	1	578	0
990	8	15	6	0	2	581	0
991	8	16	6	0	0	588	0
992	8	1	7	0	10	585	0
993	8	2	7	0	11	585	0
994	8	3	7	0	3	582	0
995	8	4	7	0	0	677.047	0
996	8	5	7	0	2	574.178	0
997	8	6	7	0	12	582	0
998	8	7	7	0	0	575	0
999	8	8	7	0	10	573	0
1000	8	9	7	0	0	579	0
1001	8	10	7	0	14	574	1	573
1002	8	11	7	0	10	683.345	0
1003	8	12	7	0	1	585	1	596.672
1004	8	13	7	0	0	811.407	0
1005	8	14	7	0	13	576	1	557.448
1006	8	15	7	1	10
1007	8	16	7	0	4	570	1	565
1008	8	1	8	0	0	582.575	0
1009	8	2	8	0	1	580	0
1010	8	3	8	0	12	579	0
1011	8	4	8	0	0	590	0
1012	8	5	8	0	4	588	1	563.391
1013	8	6	8	0	10	667.6	0
1014	8	7	8	0	3	579	0
1015	8	8	8	0	10	583	0
1016	8	9	8	0	0	582	0
1017	8	10	8	0	10	588	0
1018	8	11	8	0	11	591	0
1019	8	12	8	0	14	576	1	576
1020	8	13	8	0	10	593	0
1021	8	14	8	0	13	583	0
1022	8	15	8	0	2	577	0
1023	8	16	8	0	0	575	0
1024	9	1	1	0	11	748.582	0
1025	9	2	1	0	0	625	0
1026	9	3	1	0	13	586.957	1	570.578
1027	9	4	1	0	10	611.531	0
1028	9	5	1	0	12	586.011	1	577.381
1029	9	6	1	0	14	576.56	1	562.075
1030	9	7	1	0	0	613.422	0
1031	9	8	1	0	0	601	0
1032	9	9	1	0	4	567	1	552.721
1033	9	10	1	0	2	613.422	0
1034	9	11	1	0	10	596	0
1035	9	12	1	0	1	605	0
1036	9	13	1	0	10	601.134	0
1037	9	14	1	0	10	609	0
1038	9	15	1	0	3	575.614	1	562
1039	9	16	1	0	0	599	0
1040	9	1	2	0	0	601	0
1041	9	2	2	0	0	620	0
1042	9	3	2	0	2	591	0
1043	9	4	2	0	0	612	0
1044	9	5	2	0	10	605.86	0
1045	9	6	2	0	13	594.518	0
1046	9	7	2	0	12	577.505	0
1047	9	8	2	0	3	574.669	1	591.837
1048	9	9	2	0	10	603.025	0
1049	9	10	2	0	11	593	1	580.782
1050	9	11	2	0	1	611	0
1051	9	12	2	0	0	609	0
1052	9	13	2	0	14	583	1	553.571
1053	9	14	2	0	10	583	1	553.571
1054	9	15	2	0	10	693	0
1055	9	16	2	0	4	585.066	1	562
1056	9	1	3	0	1	606	0
1057	9	2	3	0	0	594.518	0
1058	9	3	3	0	13	594.518	0
1059	9	4	3	0	0	601	0
1060	9	5	3	0	10	609	0
1061	9	6	3	0	11	600.189	1	573.98
1062	9	7	3	0	10	616.257	0
1063	9	8	3	0	10	645	0
1064	9	9	3	0	12	599	1	592.687
1065	9	10	3	0	10	604	0
1066	9	11	3	0	4	593	1	564
1067	9	12	3	0	0	593.573	0
1068	9	13	3	0	14	594.518	1	586
1069	9	14	3	0	2	595	0
1070	9	15	3	0	0	598	0
1071	9	16	3	0	3	623	0
1072	9	1	4	0	1	604.915	0
1073	9	2	4	0	12	613.422	0
1074	9	3	4	0	0	596.408	0
1075	9	4	4	0	10	602.079	0
1076	9	5	4	0	0	597	0
1077	9	6	4	0	3	622.873	0
1078	9	7	4	0	11	596.408	1	560
1079	9	8	4	0	13	583.176	0
1080	9	9	4	0	10	584	0
1081	9	10	4	0	10	610	0
1082	9	11	4	0	2	589.792	0
1083	9	12	4	0	14	578.45	1	567.177
1084	9	13	4	0	10	599.244	0
1085	9	14	4	0	0	603.97	0
1086	9	15	4	0	4	579.395	1	584.184
1087	9	16	4	0	0	601.134	0
1088	9	1	5	0	0	632	0
1089	9	2	5	0	1	920	0
1090	9	3	5	0	10	611.531	0
1091	9	4	5	0	2	597	0
1092	9	5	5	0	12	594	0
1093	9	6	5	0	13	582.231	1	554.422
1094	9	7	5	0	10	616.257	0
1095	9	8	5	0	4	590.737	1	573.129
1096	9	9	5	0	0	657	0
1097	9	10	5	0	3	568.053	1	574
1098	9	11	5	0	11	593	0
1099	9	12	5	0	0	610.586	0
1100	9	13	5	0	0	591	0
1101	9	14	5	0	10	589.792	0
1102	9	15	5	0	10	584	1	571
1103	9	16	5	0	14	583	1	564
1104	9	1	6	0	0	591	0
1105	9	2	6	0	10	613	0
1106	9	3	6	0	2	599.244	0
1107	9	4	6	0	13	580.34	1	594.388
1108	9	5	6	0	10	627	0
1109	9	6	6	0	10	619.093	0
1110	9	7	6	0	11	594.518	0
1111	9	8	6	0	4	586.011	1	580
1112	9	9	6	0	0	598	0
1113	9	10	6	0	1	649.338	0
1114	9	11	6	0	10	578.45	1	585.034
1115	9	12	6	0	3	613	0
1116	9	13	6	0	0	594	0
1117	9	14	6	0	0	597	0
1118	9	15	6	0	14	562.382	1	571.429
1119	9	16	6	0	12	586.011	1	583.333
1120	9	1	7	0	0	596.408	0
1121	9	2	7	0	10	594	0
1122	9	3	7	0	3	600	0
1123	9	4	7	0	0	615	0
1124	9	5	7	0	2	597	0
1125	9	6	7	0	0	612	0
1126	9	7	7	0	4	604	0
1127	9	8	7	0	0	595.463	0
1128	9	9	7	0	10	599.244	0
1129	9	10	7	0	14	586.957	1	571
1130	9	11	7	0	1	601	0
1131	9	12	7	0	10	607.75	0
1132	9	13	7	0	12	594.518	1	560.374
1133	9	14	7	0	10	602	0
1134	9	15	7	0	11	579.395	1	544.218
1135	9	16	7	0	13	594.518	0
1136	9	1	8	0	2	598.299	0
1137	9	2	8	0	10	649.338	0
1138	9	3	8	0	0	593.573	0
1139	9	4	8	0	11	590	0
1140	9	5	8	0	4	575.614	1	580.782
1141	9	6	8	0	0	597.353	0
1142	9	7	8	0	14	605.86	1	578
1143	9	8	8	0	0	592.628	0
1144	9	9	8	0	12	595.463	1	576
1145	9	10	8	0	10	601.134	0
1146	9	11	8	0	1	591.682	0
1147	9	12	8	0	10	663	0
1148	9	13	8	0	13	583.176	1	588.435
1149	9	14	8	0	10	592.628	0
1150	9	15	8	0	3	598.299	0
1151	9	16	8	0	0	605	0
1152	10	1	1	0	0	669.187	0
1153	10	2	1	0	10	666	0
1154	10	3	1	0	0	673	0
1155	10	4	1	0	4	563.327	1	578
1156	10	5	1	0	10	655	0
1157	10	6	1	0	3	587	0
1158	10	7	1	0	12	647.448	0
1159	10	8	1	0	10	657.845	0
1160	10	9	1	0	11	660.681	1	558
1161	10	10	1	0	13	583.176	0
1162	10	11	1	0	1	598.299	0
1163	10	12	1	0	0	676	0
1164	10	13	1	0	2	619	0
1165	10	14	1	0	0	613.422	0
1166	10	15	1	0	14	583.176	0
1167	10	16	1	0	10	662	0
1168	10	1	2	0	10	646.503	0
1169	10	2	2	0	10	595.463	0
1170	10	3	2	0	10	652	0
1171	10	4	2	0	0	681	0
1172	10	5	2	0	10	649	0
1173	10	6	2	0	0	616	0
1174	10	7	2	0	2	553.875	1	589.286
1175	10	8	2	0	13	586.957	0
1176	10	9	2	0	11	589	0
1177	10	10	2	0	3	603.025	0
1178	10	11	2	0	1	593.573	0
1179	10	12	2	0	4	585.066	0
1180	10	13	2	0	0	648	0
1181	10	14	2	0	14	568.998	1	598
1182	10	15	2	0	0	665	0
1183	10	16	2	0	12	582.231	0
1184	10	1	3	0	11	610	0
1185	10	2	3	0	1	619.093	0
1186	10	3	3	0	10	666	0
1187	10	4	3	0	10	662	0
1188	10	5	3	0	10	688	0
1189	10	6	3	0	3	593	0
1190	10	7	3	0	2	596	0
1191	10	8	3	0	0	700	0
1192	10	9	3	0	4	584.121	0
1193	10	10	3	0	12	589.792	0
1194	10	11	3	0	13	616	0
1195	10	12	3	0	0	694.707	0
1196	10	13	3	0	10	663	0
1197	10	14	3	1	0
1198	10	15	3	0	14	578.45	1	599.49
1199	10	16	3	0	0	649	0
1200	10	1	4	0	0	596.408	0
1201	10	2	4	0	0	633	0
1202	10	3	4	0	10	690	0
1203	10	4	4	0	13	587	0
1204	10	5	4	0	10	664	0
1205	10	6	4	0	1	587.902	0
1206	10	7	4	0	12	672.023	0
1207	10	8	4	0	0	637.051	0
1208	10	9	4	0	3	593	0
1209	10	10	4	0	10	671	0
1210	10	11	4	0	0	663.516	1	526
1211	10	12	4	0	14	587.902	0
1212	10	13	4	0	2	595.463	0
1213	10	14	4	0	10	671	0
1214	10	15	4	0	4	581	0
1215	10	16	4	0	11	570.888	1	596.088
1216	10	1	5	0	0	667	0
1217	10	2	5	0	0	679	0
1218	10	3	5	0	3	585.066	0
1219	10	4	5	0	10	654.064	0
1220	10	5	5	0	12	595.463	0
1221	10	6	5	0	10	652.174	0
1222	10	7	5	0	10	669.187	0
1223	10	8	5	0	14	609	0
1224	10	9	5	0	0	633	0
1225	10	10	5	0	13	582.231	1	597
1226	10	11	5	0	0	718.336	1	562
1227	10	12	5	0	2	597	0
1228	10	13	5	0	1	618	0
1229	10	14	5	0	4	596.408	0
1230	10	15	5	0	11	584	0
1231	10	16	5	0	10	649	0
1232	10	1	6	0	0	667	0
1233	10	2	6	0	0	658	0
1234	10	3	6	0	0	669	0
1235	10	4	6	0	13	582	0
1236	10	5	6	0	0	667	0
1237	10	6	6	0	10	673	0
1238	10	7	6	0	1	630.435	0
1239	10	8	6	0	14	586.957	0
1240	10	9	6	0	2	598.299	0
1241	10	10	6	0	10	671	0
1242	10	11	6	0	11	604.915	0
1243	10	12	6	0	4	608.696	0
1244	10	13	6	0	10	635	0
1245	10	14	6	0	10	592	0
1246	10	15	6	0	3	585	0
1247	10	16	6	0	12	639.887	0
1248	10	1	7	0	0	679.584	0
1249	10	2	7	0	11	589.792	0
1250	10	3	7	0	14	618.147	0
1251	10	4	7	0	0	647	0
1252	10	5	7	0	13	581.285	1	593.537
1253	10	6	7	0	10	646	0
1254	10	7	7	0	2	591.682	0
1255	10	8	7	0	0	645	0
1256	10	9	7	0	10	649	0
1257	10	10	7	0	3	566.163	0
1258	10	11	7	0	10	646.503	0
1259	10	12	7	0	1	594.518	0
1260	10	13	7	0	12	580.34	1	585.034
1261	10	14	7	0	4	594.518	0
1262	10	15	7	0	10	650.284	0
1263	10	16	7	0	0	640	0
1264	10	1	8	0	0	638.941	0
1265	10	2	8	0	0	716.446	0
1266	10	3	8	0	12	580.34	0
1267	10	4	8	0	1	604	0
1268	10	5	8	0	10	752	0
1269	10	6	8	0	0	710	0
1270	10	7	8	0	10	652	0
1271	10	8	8	0	4	576.56	0
1272	10	9	8	0	2	574	0
1273	10	10	8	0	13	586	0
1274	10	11	8	0	0	646	0
1275	10	12	8	0	3	565.217	1	597
1276	10	13	8	0	10	670	0
1277	10	14	8	0	10	743.856	0
1278	10	15	8	0	14	603.025	0
1279	10	16	8	0	11	636	0
1280	11	1	1	0	10	609	1	599.49
1281	11	2	1	0	2	567.108	0
1282	11	3	1	0	10	581	0
1283	11	4	1	0	3	570	0
1284	11	5	1	0	0	582	0
1285	11	6	1	0	11	567.108	1	575.68
1286	11	7	1	0	13	587.902	0
1287	11	8	1	0	1	566.163	1	597.789
1288	11	9	1	0	10	575.614	0
1289	11	10	1	0	12	570	1	577
1290	11	11	1	0	0	579.395	0
1291	11	12	1	0	14	563.327	1	591.837
1292	11	13	1	0	10	611	1	584
1293	11	14	1	0	0	587.902	0
1294	11	15	1	0	4	569	1	575.68
1295	11	16	1	0	0	588.847	0
1296	11	1	2	0	0	569	0
1297	11	2	2	0	10	595.463	0
1298	11	3	2	0	2	580	0
1299	11	4	2	0	0	586.011	0
1300	11	5	2	0	3	567.108	1	579.932
1301	11	6	2	0	12	561.437	1	587.585
1302	11	7	2	0	11	581.285	0
1303	11	8	2	0	10	582	0
1304	11	9	2	0	10	570	0
1305	11	10	2	1	10
1306	11	11	2	0	14	585.066	1	592
1307	11	12	2	0	1	582.231	0
1308	11	13	2	0	0	628	0
1309	11	14	2	0	4	567.108	1	585.034
1310	11	15	2	0	0	675	0
1311	11	16	2	0	13	568.998	1	575.68
1312	11	1	3	0	0	602.079	0
1313	11	2	3	0	0	579	0
1314	11	3	3	0	14	570	1	585.884
1315	11	4	3	0	1	607	0
1316	11	5	3	0	0	600	0
1317	11	6	3	0	10	620	0
1318	11	7	3	0	4	568.998	1	568
1319	11	8	3	0	10	590.737	0
1320	11	9	3	0	10	579	0
1321	11	10	3	0	11	594.518	0
1322	11	11	3	0	2	578.45	0
1323	11	12	3	0	13	583.176	1	586.735
1324	11	13	3	0	10	586.011	0
1325	11	14	3	0	3	608	0
1326	11	15	3	0	12	584.121	1	599
1327	11	16	3	0	0	581.285	0
1328	11	1	4	0	10	666	0
1329	11	2	4	0	3	562	1	584
1330	11	3	4	0	0	626	0
1331	11	4	4	0	4	566	1	589
1332	11	5	4	0	1	635	0
1333	11	6	4	0	11	579.395	1	590.136
1334	11	7	4	0	13	560.491	1	578.231
1335	11	8	4	0	10	664	0
1336	11	9	4	0	0	645	0
1337	11	10	4	0	14	572.779	1	589.286
1338	11	11	4	0	2	616.257	0
1339	11	12	4	0	0	656	0
1340	11	13	4	0	10	581	0
1341	11	14	4	0	12	613	0
1342	11	15	4	0	0	597	0
1343	11	16	4	0	10	655	0
1344	11	1	5	0	0	580	0
1345	11	2	5	0	13	569.943	1	588.435
1346	11	3	5	0	0	672	0
1347	11	4	5	0	4	562.382	1	586
1348	11	5	5	0	0	573.724	0
1349	11	6	5	0	3	580	1	581
1350	11	7	5	0	12	568.998	0
1351	11	8	5	0	1	572.779	0
1352	11	9	5	0	10	658	0
1353	11	10	5	0	11	581.285	0
1354	11	11	5	0	10	588.847	0
1355	11	12	5	0	10	656	0
1356	11	13	5	0	0	563.327	0
1357	11	14	5	0	10	643	0
1358	11	15	5	0	2	586.957	1	587
1359	11	16	5	0	14	573	1	590.136
1360	11	1	6	0	0	593	0
1361	11	2	6	0	1	570.888	0
1362	11	3	6	0	12	596.408	0
1363	11	4	6	0	10	575	0
1364	11	5	6	0	13	628.544	0
1365	11	6	6	0	0	584	0
1366	11	7	6	0	4	581.285	1	595.238
1367	11	8	6	0	11	666.352	0
1368	11	9	6	0	10	650	0
1369	11	10	6	0	10	593.573	0
1370	11	11	6	0	3	571.834	1	574.83
1371	11	12	6	0	10	578	0
1372	11	13	6	0	0	632.325	0
1373	11	14	6	0	2	585	0
1374	11	15	6	0	0	614	0
1375	11	16	6	0	14	587.902	1	592.687
1376	11	1	7	0	0	685	0
1377	11	2	7	0	0	634	0
1378	11	3	7	0	10	615	0
1379	11	4	7	0	10	640	0
1380	11	5	7	0	13	587.902	0
1381	11	6	7	0	11	600	0
1382	11	7	7	0	10	576.56	0
1383	11	8	7	0	2	592	0
1384	11	9	7	0	12	633	0
1385	11	10	7	0	4	580.34	1	586
1386	11	11	7	0	1	589	0
1387	11	12	7	0	14	581.285	0
1388	11	13	7	0	10	625.709	0
1389	11	14	7	0	0	663	0
1390	11	15	7	0	3	577	0
1391	11	16	7	0	0	625	0
1392	11	1	8	0	0	595	0
1393	11	2	8	0	1	618.147	0
1394	11	3	8	0	10	603	0
1395	11	4	8	0	14	569.943	1	579.082
1396	11	5	8	0	10	582	0
1397	11	6	8	0	13	583.176	1	596.939
1398	11	7	8	0	0	591.682	0
1399	11	8	8	0	10	633	0
1400	11	9	8	0	12	572	1	583.333
1401	11	10	8	0	3	620	0
1402	11	11	8	0	0	632.325	0
1403	11	12	8	0	4	575.614	1	577
1404	11	13	8	0	2	589	0
1405	11	14	8	0	11	604.915	0
1406	11	15	8	0	10	625	0
1407	11	16	8	0	0	607	0
1408	12	1	1	0	0	631.38	0
1409	12	2	1	0	10	612	0
1410	12	3	1	0	0	677.694	0
1411	12	4	1	0	4	608.696	0
1412	12	5	1	0	10	632.325	0
1413	12	6	1	0	10	643.667	0
1414	12	7	1	0	3	618.147	0
1415	12	8	1	0	0	623.819	0
1416	12	9	1	0	11	598	0
1417	12	10	1	0	1	599.244	0
1418	12	11	1	0	13	602	0
1419	12	12	1	0	10	653.119	0
1420	12	13	1	0	14	595.463	0
1421	12	14	1	0	2	603.97	0
1422	12	15	1	0	12	589	0
1423	12	16	1	0	0	678	0
1424	12	1	2	0	1	592	0
1425	12	2	2	0	10	689.036	0
1426	12	3	2	0	13	583.176	1	597.789
1427	12	4	2	1	0
1428	12	5	2	0	2	591.682	0
1429	12	6	2	0	4	600	0
1430	12	7	2	0	12	601	0
1431	12	8	2	0	11	594.518	0
1432	12	9	2	0	0	729.679	0
1433	12	10	2	0	3	576.56	0
1434	12	11	2	0	0	596.408	0
1435	12	12	2	0	14	595.463	0
1436	12	13	2	0	10	677.694	0
1437	12	14	2	0	10	722.117	0
1438	12	15	2	0	0	681.474	0
1439	12	16	2	0	10	675.803	0
1440	12	1	3	0	10	681.474	0
1441	12	2	3	0	0	701	0
1442	12	3	3	0	10	613.422	0
1443	12	4	3	0	0	669.187	0
1444	12	5	3	0	13	577.505	0
1445	12	6	3	0	0	649.338	0
1446	12	7	3	0	14	606	0
1447	12	8	3	0	2	608.696	0
1448	12	9	3	0	3	620.038	0
1449	12	10	3	0	10	747.637	0
1450	12	11	3	0	10	702.268	0
1451	12	12	3	0	12	610	0
1452	12	13	3	0	0	683	0
1453	12	14	3	0	4	604	1	592.687
1454	12	15	3	0	11	578	0
1455	12	16	3	0	1	684.31	0
1456	12	1	4	0	0	706.049	0
1457	12	2	4	0	2	592.628	0
1458	12	3	4	0	13	616.257	0
1459	12	4	4	0	1	630.435	0
1460	12	5	4	0	11	589.792	0
1461	12	6	4	0	0	689.981	0
1462	12	7	4	0	10	693.762	0
1463	12	8	4	0	14	582.231	0
1464	12	9	4	0	0	648.393	0
1465	12	10	4	0	10	686.2	0
1466	12	11	4	0	10	682	0
1467	12	12	4	0	4	577.505	0
1468	12	13	4	0	10	621.928	0
1469	12	14	4	0	12	608	0
1470	12	15	4	0	3	609	0
1471	12	16	4	0	0	672.023	0
1472	12	1	5	0	10	687	0
1473	12	2	5	0	10	684.31	0
1474	12	3	5	0	10	652.174	0
1475	12	4	5	0	13	594.518	0
1476	12	5	5	0	1	617.202	0
1477	12	6	5	0	14	602	0
1478	12	7	5	0	2	635	0
1479	12	8	5	0	11	617.202	0
1480	12	9	5	0	0	691	0
1481	12	10	5	0	10	673	0
1482	12	11	5	0	3	594	0
1483	12	12	5	0	12	597	0
1484	12	13	5	0	0	656.9	0
1485	12	14	5	0	4	578.45	0
1486	12	15	5	0	0	763	0
1487	12	16	5	0	0	659	0
1488	12	1	6	0	12	598	0
1489	12	2	6	0	10	643.667	0
1490	12	3	6	0	14	574.669	0
1491	12	4	6	0	2	611	0
1492	12	5	6	0	10	651	0
1493	12	6	6	0	0	719	0
1494	12	7	6	0	4	586	0
1495	12	8	6	0	0	714	0
1496	12	9	6	0	11	596	0
1497	12	10	6	0	10	657.845	0
1498	12	11	6	0	13	587.902	0
1499	12	12	6	0	0	688.091	0
1500	12	13	6	0	1	603.97	0
1501	12	14	6	0	0	669.187	0
1502	12	15	6	0	3	607.75	0
1503	12	16	6	0	10	650.284	0
1504	12	1	7	0	0	662.571	0
1505	12	2	7	0	0	681.474	0
1506	12	3	7	0	2	618	0
1507	12	4	7	0	10	733	0
1508	12	5	7	0	0	651	0
1509	12	6	7	0	3	590.737	1	590.136
1510	12	7	7	0	12	594.518	0
1511	12	8	7	0	13	595.463	1	593.537
1512	12	9	7	0	10	624.764	0
1513	12	10	7	0	10	603.025	0
1514	12	11	7	0	10	665.406	0
1515	12	12	7	0	4	604.915	0
1516	12	13	7	0	11	604.915	0
1517	12	14	7	0	14	585.066	1	594.388
1518	12	15	7	0	1	601.134	0
1519	12	16	7	0	0	664.461	0
1520	12	1	8	0	0	647.448	0
1521	12	2	8	0	10	620.983	0
1522	12	3	8	0	0	698.488	0
1523	12	4	8	0	12	586.957	1	596.088
1524	12	5	8	0	14	593.573	0
1525	12	6	8	0	0	661.626	0
1526	12	7	8	0	3	586.957	0
1527	12	8	8	0	10	641.777	0
1528	12	9	8	0	10	649.338	0
1529	12	10	8	0	10	684.31	0
1530	12	11	8	0	4	585.066	0
1531	12	12	8	0	2	620	0
1532	12	13	8	0	1	603.97	0
1533	12	14	8	0	0	657.845	0
1534	12	15	8	0	13	571.834	0
1535	12	16	8	0	11	623.819	0
1536	13	1	1	0	0	610	0
1537	13	2	1	0	2	586	1	582.483
1538	13	3	1	0	4	594.518	1	566
1539	13	4	1	0	11	593	0
1540	13	5	1	0	13	580	1	585
1541	13	6	1	0	10	821	0
1542	13	7	1	0	0	672	0
1543	13	8	1	0	1	587	1	579
1544	13	9	1	0	10	615	0
1545	13	10	1	0	14	569.943	1	554
1546	13	11	1	0	10	710	0
1547	13	12	1	0	3	592	1	570.578
1548	13	13	1	0	12	580	1	576.531
1549	13	14	1	0	10	705.104	0
1550	13	15	1	1	0
1551	13	16	1	0	0	673	0
1552	13	1	2	0	0	602	0
1553	13	2	2	0	0	611	0
1554	13	3	2	0	13	574.669	1	564.626
1555	13	4	2	0	11	591	1	582.483
1556	13	5	2	0	10	659	0
1557	13	6	2	0	14	593.573	1	585
1558	13	7	2	0	1	594	0
1559	13	8	2	0	10	624	0
1560	13	9	2	0	10	722	0
1561	13	10	2	0	10	591.682	0
1562	13	11	2	0	0	603.97	0
1563	13	12	2	0	12	597	0
1564	13	13	2	0	2	596	0
1565	13	14	2	0	4	593.573	1	552.721
1566	13	15	2	0	0	687	0
1567	13	16	2	0	3	582	1	586.735
1568	13	1	3	0	0	592	0
1569	13	2	3	0	0	671.078	0
1570	13	3	3	0	0	616.257	0
1571	13	4	3	0	3	587.902	1	587.585
1572	13	5	3	0	10	812	0
1573	13	6	3	0	11	601.134	0
1574	13	7	3	0	14	638	0
1575	13	8	3	0	10	600	0
1576	13	9	3	0	10	606	0
1577	13	10	3	0	4	583	1	565
1578	13	11	3	0	1	602.079	0
1579	13	12	3	0	0	603.025	0
1580	13	13	3	0	12	587.902	0
1581	13	14	3	0	10	687	0
1582	13	15	3	0	2	575	1	568.878
1583	13	16	3	0	13	603.97	0
1584	13	1	4	0	10	597	0
1585	13	2	4	0	12	589	0
1586	13	3	4	0	13	585.066	1	579.082
1587	13	4	4	0	10	671.078	0
1588	13	5	4	0	11	581	1	587.585
1589	13	6	4	0	10	603.97	0
1590	13	7	4	0	14	556.711	1	556
1591	13	8	4	0	0	602	0
1592	13	9	4	0	3	594.518	0
1593	13	10	4	0	0	625	0
1594	13	11	4	0	4	581.285	1	584
1595	13	12	4	0	1	595.463	0
1596	13	13	4	1	2
1597	13	14	4	0	0	646.503	0
1598	13	15	4	0	10	652	0
1599	13	16	4	0	0	609	0
1600	13	1	5	0	0	610	0
1601	13	2	5	0	0	602	0
1602	13	3	5	0	13	558	1	571.429
1603	13	4	5	0	0	592.628	0
1604	13	5	5	0	10	625.709	0
1605	13	6	5	0	10	627	0
1606	13	7	5	0	4	603	1	585.034
1607	13	8	5	0	0	625	0
1608	13	9	5	0	11	596	0
1609	13	10	5	0	14	583	1	577
1610	13	11	5	0	1	603	0
1611	13	12	5	0	10	598	0
1612	13	13	5	0	3	616	0
1613	13	14	5	0	12	584	1	562.075
1614	13	15	5	0	2	594.518	1	570.578
1615	13	16	5	0	10	575.614	0
1616	13	1	6	0	0	614.367	0
1617	13	2	6	0	0	614.367	0
1618	13	3	6	0	13	579	1	557.823
1619	13	4	6	1	0
1620	13	5	6	0	4	588.847	1	597
1621	13	6	6	0	0	607.75	0
1622	13	7	6	1	2
1623	13	8	6	0	10	585.066	0
1624	13	9	6	0	3	586.011	1	573.98
1625	13	10	6	0	10	604.915	0
1626	13	11	6	0	11	604	0
1627	13	12	6	0	10	648	0
1628	13	13	6	0	1	586.011	0
1629	13	14	6	0	12	580	1	579.932
1630	13	15	6	0	10	597.353	0
1631	13	16	6	0	14	608.696	0
1632	13	1	7	0	0	592	0
1633	13	2	7	0	10	582.231	0
1634	13	3	7	0	11	607.75	0
1635	13	4	7	0	10	595.463	0
1636	13	5	7	0	0	598	0
1637	13	6	7	0	14	584.121	1	550.17
1638	13	7	7	0	10	626.654	0
1639	13	8	7	0	0	625.709	0
1640	13	9	7	0	4	576	1	569
1641	13	10	7	0	1	651	0
1642	13	11	7	0	3	603.025	0
1643	13	12	7	0	10	610.586	0
1644	13	13	7	0	12	607.75	0
1645	13	14	7	0	2	631.38	0
1646	13	15	7	0	13	585	1	577
1647	13	16	7	0	0	589	0
1648	13	1	8	0	0	619	0
1649	13	2	8	0	10	593.573	0
1650	13	3	8	0	3	620	0
1651	13	4	8	0	11	582.231	0
1652	13	5	8	0	10	617	0
1653	13	6	8	0	13	586.011	1	579.932
1654	13	7	8	0	10	595.463	0
1655	13	8	8	0	0	614	0
1656	13	9	8	0	2	587	1	576.531
1657	13	10	8	0	1	584.121	1	569.728
1658	13	11	8	0	14	589	1	583.333
1659	13	12	8	0	10	607	0
1660	13	13	8	0	12	587	1	593.537
1661	13	14	8	0	0	606.805	0
1662	13	15	8	0	0	597	0
1663	13	16	8	0	4	563	1	555.272

## Sheet: s01
						(note: go singnal = 500 ms)		(note: go singnal = 500 ms)
index	subject code	trial number	block	error (1=yes)	trial code (see means page)	Wrist extensor onset time	SCM burst in 100 ms? (1=yes)	SCM onset time
85	1	7	6	0	0	557	0
117	1	7	8	0	0	574	0
111	1	1	8	0	0	578.376	0
67	1	5	5	0	0	578.376	0
96	1	2	7	0	0	579	0
78	1	16	5	0	0	579	0
41	1	11	3	0	0	579	0
35	1	4	3	0	0	581.525	0
95	1	1	7	0	0	587	0
30	1	15	2	0	0	590	0
62	1	16	4	0	0	603	0
101	1	7	7	0	0	604.619	0
63	1	1	5	0	0	605	0
20	1	5	2	0	0	605.668	0
116	1	6	8	0	0	606	0
56	1	10	4	0	0	611	0
127	1	17	8	0	0	641.358	0
47	1	1	4	0	0	645	0
80	1	2	6	0	0	655	0
122	1	12	8	0	0	666.55	0
92	1	14	6	0	0	673.898	0
76	1	14	5	0	0	677	0
104	1	10	7	0	0	679	0
32	1	1	3	0	0	684	0
15	1	16	1	0	0	688.593	0
84	1	6	6	0	0	689	0
16	1	1	2	0	0	689.643	0
0	1	1	1	0	0	692	0
25	1	10	2	0	0	703.289	0
3	1	4	1	0	0	716.935	0
58	1	12	4	0	0	740.028	0
9	1	10	1	0	0	743.177	0
22	1	7	2	0	1	570	0
44	1	14	3	0	1	575.227	0
100	1	6	7	0	1	582	0
52	1	6	4	0	1	595.171	0
91	1	13	6	0	1	600.42	0
66	1	4	5	0	1	670	0
125	1	15	8	0	1	679	0
10	1	11	1	0	1	692	0
23	1	8	2	0	2	576.277	0
49	1	3	4	0	2	583	0
106	1	12	7	0	2	590	0
8	1	9	1	0	2	590	0
114	1	4	8	0	2	599.37	0
70	1	8	5	0	2	609.867	0
87	1	9	6	0	2	578	1	564.734
40	1	10	3	0	2	578	1	583.797
2	1	3	1	0	3	582.575	0
126	1	16	8	0	3	584	0
98	1	4	7	0	3	588	0
51	1	5	4	0	3	589	0
77	1	15	5	0	3	593.072	0
24	1	9	2	0	3	593.072	0
90	1	12	6	0	3	595	0
38	1	7	3	0	3	604	0
7	1	8	1	0	4	583	0
19	1	4	2	0	4	597	0
68	1	6	5	0	4	576	1	575.457
86	1	8	6	0	4	579	1	551.628
105	1	11	7	0	4	583	1	583.797
119	1	9	8	0	4	584	1	549.245
36	1	5	3	0	4	586	1	581.414
61	1	15	4	0	4	589.923	1	583.797
118	1	8	8	0	10	554	0
109	1	15	7	0	10	561	0
121	1	11	8	0	10	563	0
89	1	11	6	0	10	566	0
48	1	2	4	0	10	572	0
113	1	3	8	0	10	573	0
94	1	16	6	0	10	574	0
11	1	12	1	0	10	578	0
42	1	12	3	0	10	582.575	0
21	1	6	2	0	10	588	0
123	1	13	8	0	10	592.022	0
81	1	3	6	0	10	595.171	0
102	1	8	7	0	10	601.47	0
82	1	4	6	0	10	602	0
60	1	14	4	0	10	602.519	0
1	1	2	1	0	10	604	0
74	1	12	5	0	10	606	0
45	1	15	3	0	10	609	0
99	1	5	7	0	10	617.215	0
17	1	2	2	0	10	642	0
72	1	10	5	0	10	684	0
37	1	6	3	0	10	694	0
97	1	3	7	0	10	695	0
34	1	3	3	0	10	695.941	0
54	1	8	4	0	10	698	0
14	1	15	1	0	10	699	0
12	1	13	1	0	10	699.09	0
27	1	12	2	0	10	820	0
50	1	4	4	0	10	571.029	1	567.117
73	1	11	5	1	10
64	1	2	5	1	10
28	1	13	2	1	10
112	1	2	8	0	11	560	0
93	1	15	6	0	11	567	0
108	1	14	7	0	11	590	0
53	1	7	4	0	11	624	0
65	1	3	5	0	11	641	0
31	1	16	2	0	11	647	0
43	1	13	3	0	11	693	0
6	1	7	1	1	11
69	1	7	5	0	12	572	0
33	1	2	3	0	12	585	0
79	1	1	6	0	12	587.824	0
55	1	9	4	0	12	590	0
120	1	10	8	0	12	599	0
110	1	16	7	0	12	570	1	558.777
18	1	3	2	0	12	576	1	580
4	1	5	1	0	12	585.724	1	555.202
83	1	5	6	0	13	574	0
26	1	11	2	0	13	586.774	0
115	1	5	8	0	13	604	0
57	1	11	4	0	13	653	0
46	1	16	3	0	13	569	1	564.734
107	1	13	7	0	13	572	1	548.054
75	1	13	5	0	13	573	1	567.117
13	1	14	1	0	13	589	1	569.5
71	1	9	5	0	14	558	1	561
124	1	14	8	0	14	563	1	558
5	1	6	1	0	14	564.731	1	561.16
88	1	10	6	0	14	574.178	1	569
103	1	9	7	0	14	575	1	568.308
59	1	13	4	0	14	576.277	1	557.585
29	1	14	2	0	14	579.426	1	585
39	1	9	3	0	14	595.171	1	574.265
Means						(note: go singnal = 500 ms)		(note: go singnal = 500 ms)	Calculated values	(note: SCM+ = trials where SCM burst was observed; SCM- = not observed)
	subject code				trial code	Wrist extensor onset time	SCM burst in 100 ms? (1=yes)	SCM onset time	Premotor RT (PMRT)	WE onset SCM+	WE onset SCM-	PMRT SCM+	PMRT SCM-
	1				0	637.595	0		137.595		637.595		137.595
	1				1	620.477	0		120.477		620.477		120.477
	1				2	588.064	0.25	574.265	88.0643	578	591.419	78	91.419
	1				3	591.09	0		91.0899		591.09		91.0899
	1				4	584.74	0.75	570.89	84.7404	582.987	590	82.9872	90
	1				10	622.036	0.0344828	567.117	122.036	571.029	623.857	71.0287	123.857
	1				11	617.429	0		117.429		617.429		117.429
	1				12	583.193	0.375	564.66	83.1935	577.241	586.765	77.2414	86.7647
	1				13	590.097	0.5	562.351	90.0967	575.75	604.443	75.75	104.443
	1				14	573.223	1	566.79	73.2229	573.223		73.2229

## Sheet: s02
						(note: go singnal = 500 ms)		(note: go singnal = 500 ms)
index	subject code	trial number	block	error (1=yes)	trial code (see means page)	Wrist extensor onset time	SCM burst in 100 ms (o = no, 1 = yes)	SCM onset time
213	2	6	6	0	0	560	0
243	2	4	8	0	0	565	0
144	2	1	2	0	0	570	0
193	2	2	5	0	0	575.227	0
198	2	7	5	0	0	576	0
230	2	7	7	0	0	577	0
176	2	1	4	0	0	579	0
155	2	12	2	0	0	579.426	0
170	2	11	3	0	0	580	0
247	2	8	8	0	0	583.625	0
180	2	5	4	0	0	584	0
143	2	16	1	0	0	584.675	0
179	2	4	4	0	0	585	0
208	2	1	6	0	0	587	0
172	2	13	3	0	0	589	0
237	2	14	7	0	0	590.973	0
158	2	15	2	0	0	617	0
223	2	16	6	0	0	622.463	0
147	2	4	2	0	0	632	0
217	2	10	6	0	0	635.059	0
131	2	4	1	0	0	635.059	0
240	2	1	8	0	0	639.258	0
194	2	3	5	0	0	640.308	0
234	2	11	7	0	0	644	0
225	2	2	7	0	0	664.451	0
133	2	6	1	0	0	669.699	0
128	2	1	1	0	0	673	0
245	2	6	8	0	0	681	0
196	2	5	5	0	0	701	0
160	2	1	3	0	0	756	0
183	2	8	4	0	0	837	0
161	2	2	3	0	0	846	0
214	2	7	6	0	1	572	0
139	2	12	1	0	1	578	0
185	2	10	4	0	1	580	0
236	2	13	7	0	1	583	0
200	2	9	5	0	1	589.923	0
145	2	2	2	0	1	593	0
174	2	15	3	0	1	570	1	587.371
246	2	7	8	1	1
238	2	15	7	0	2	570	0
150	2	7	2	0	2	588	0
207	2	16	5	0	2	613	0
210	2	3	6	0	2	632	0
253	2	14	8	0	2	561.582	1	570.691
140	2	13	1	0	2	574	1	555
171	2	12	3	0	2	576	1	571
186	2	11	4	0	2	580	1	575.457
209	2	2	6	0	3	586	0
201	2	10	5	0	3	592	0
251	2	12	8	0	3	601.47	0
228	2	5	7	0	3	555	1	566
157	2	14	2	0	3	569	1	570
168	2	9	3	0	3	575	1	559.968
132	2	5	1	0	3	582	1	562
189	2	14	4	0	3	585	1	564.734
235	2	12	7	0	4	557	1	569
165	2	6	3	0	4	563	1	557.585
248	2	9	8	0	4	566	1	568
141	2	14	1	0	4	566	1	548
222	2	15	6	0	4	570	1	550
178	2	3	4	0	4	575.227	1	564.734
195	2	4	5	0	4	596.221	1	594
154	2	11	2	1	4
252	2	13	8	0	10	565	0
181	2	6	4	0	10	566	0
255	2	16	8	0	10	569	0
232	2	9	7	0	10	570	0
149	2	6	2	0	10	571	0
233	2	10	7	0	10	575	0
167	2	8	3	0	10	578	0
206	2	15	5	0	10	581.525	0
169	2	10	3	0	10	581.525	0
153	2	10	2	0	10	582	0
202	2	11	5	0	10	584	0
146	2	3	2	0	10	584	0
250	2	11	8	0	10	588	0
215	2	8	6	0	10	589	0
182	2	7	4	0	10	590	0
184	2	9	4	0	10	593	0
204	2	13	5	0	10	595	0
241	2	2	8	0	10	598.321	0
224	2	1	7	0	10	603	0
218	2	11	6	0	10	604	0
134	2	7	1	0	10	609	0
192	2	1	5	0	10	627.712	0
188	2	13	4	0	10	633	0
220	2	13	6	0	10	639	0
227	2	4	7	0	10	666	0
166	2	7	3	0	10	667.6	0
164	2	5	3	0	10	674.947	0
142	2	15	1	0	10	674.947	0
136	2	9	1	0	10	682.295	0
219	2	12	6	0	10	687	0
137	2	10	1	0	10	574	1	582.605
159	2	16	2	0	10	575	1	567.117
249	2	10	8	0	11	570	0
221	2	14	6	0	11	582	0
163	2	4	3	0	11	594	0
129	2	2	1	0	11	622	0
152	2	9	2	0	11	559	1	562.351
177	2	2	4	0	11	565	1	568.308
197	2	6	5	0	11	569	1	582
229	2	6	7	0	11	572.078	1	582.605
205	2	14	5	0	12	606	0
254	2	15	8	0	12	615	0
156	2	13	2	0	12	563	1	563.543
138	2	11	1	0	12	563	1	556.394
190	2	15	4	0	12	568.929	1	573.074
239	2	16	7	0	12	570	1	585
175	2	16	3	0	12	572	1	579.031
211	2	4	6	0	12	573	1	587.371
216	2	9	6	0	13	619	0
226	2	3	7	0	13	628	0
187	2	12	4	0	13	631	0
148	2	5	2	0	13	555.283	1	555
199	2	8	5	0	13	557	1	558.777
173	2	14	3	0	13	571	1	568
244	2	5	8	0	13	577	1	588.562
130	2	3	1	0	13	599	1	556
162	2	3	3	0	14	632	0
231	2	8	7	0	14	558	1	562
242	2	3	8	0	14	563	1	567.117
212	2	5	6	0	14	563	1	567
191	2	16	4	0	14	568	1	564
135	2	8	1	0	14	575	1	562
203	2	12	5	0	14	578	1	561.16
151	2	8	2	0	14	607	1	556
Means						(note: go singnal = 500 ms)		(note: go singnal = 500 ms)	Calculated values	(note: SCM+ = trials where SCM burst was observed; SCM- = not observed)
	subject code				trial code	Wrist extensor onset time	SCM burst in 100 ms? (1=yes)	SCM onset time	Premotor RT (PMRT)	WE onset SCM+	WE onset SCM-	PMRT SCM+	PMRT SCM-
	2				0	629.913	0		129.913		629.913		129.913
	2				1	580.846	0.142857	587.371	80.8461	570	582.654	70	82.6538
	2				2	586.823	0.5	568.037	86.8227	572.895	600.75	72.8954	100.75
	2				3	580.684	0.625	564.54	80.6837	573.2	593.157	73.2	93.1565
	2				4	570.493	1	564.474	70.4926	570.493		70.4926
	2				10	605.559	0.0625	574.861	105.559	574.5	607.629	74.5	107.629
	2				11	579.135	0.5	573.816	79.1348	566.27	592	66.2696	92
	2				12	578.866	0.75	574.069	78.8662	568.322	610.5	68.3216	110.5
	2				13	592.16	0.625	565.268	92.1604	571.857	626	71.8567	126
	2				14	580.5	0.875	562.754	80.5	573.143	632	73.1429	132

## Sheet: s03
						(note: go singnal = 500 ms)		(note: go singnal = 500 ms)
index	subject code	trial number	block	error (1=yes)	trial code (see means page)	Wrist extensor onset time	SCM burst in 100 ms (o = no, 1 = yes)	SCM onset time
377	3	10	8	0	0	585	0
299	3	12	3	0	0	587	0
288	3	1	3	0	0	587	0
269	3	14	1	0	0	590	0
264	3	9	1	0	0	590	0
346	3	11	6	0	0	592	0
339	3	4	6	0	0	579	0
272	3	1	2	0	0	592.022	0
314	3	11	4	0	0	593	0
368	3	1	8	0	0	593.072	0
350	3	15	6	0	0	594	0
380	3	13	8	0	0	597.271	0
320	3	1	5	0	0	600.42	0
344	3	9	6	0	0	602	0
270	3	15	1	0	0	602	0
355	3	4	7	0	0	602.519	0
279	3	8	2	0	0	602.519	0
312	3	9	4	0	0	603.569	0
309	3	6	4	0	0	604	0
271	3	16	1	0	0	604	0
321	3	2	5	0	0	607	0
301	3	14	3	0	0	608	0
331	3	12	5	0	0	609.867	0
286	3	15	2	0	0	610.917	0
360	3	9	7	0	0	611.966	0
332	3	13	5	0	0	613.016	0
381	3	14	8	0	0	614.066	0
353	3	2	7	0	0	620.364	0
294	3	7	3	0	0	640	0
276	3	5	2	0	0	742.127	0
366	3	15	7	1	0
307	3	4	4	1	0
305	3	2	4	0	1	573	0
327	3	8	5	0	1	581.525	0
358	3	7	7	0	1	596	0
262	3	7	1	0	1	601	0
296	3	9	3	0	1	611	0
348	3	13	6	0	1	586.774	1	577
383	3	16	8	0	1	600.42	1	590
284	3	13	2	0	1	604.619	1	599
311	3	8	4	0	2	604	0
256	3	1	1	0	2	616	0
365	3	14	7	0	2	570	1	578.843
374	3	7	8	0	2	573	1	581
349	3	14	6	0	2	579.426	1	585
283	3	12	2	0	2	587.824	1	574
298	3	11	3	0	2	603	1	595
328	3	9	5	0	2	606	1	595
361	3	10	7	0	3	573	1	583
372	3	5	8	0	3	578	1	582
338	3	3	6	0	3	585	1	585
266	3	11	1	0	3	586.774	1	586
275	3	4	2	0	3	589	1	589
308	3	5	4	0	3	592	1	579
329	3	10	5	0	3	598	1	595.483
293	3	6	3	1	3
315	3	12	4	0	4	566	1	570
347	3	12	6	0	4	583	1	576
382	3	15	8	0	4	584	1	585
282	3	11	2	0	4	586	1	576
363	3	12	7	0	4	588	1	593
335	3	16	5	0	4	595	1	590
263	3	8	1	0	4	597.271	1	590
300	3	13	3	0	4	604	1	582
330	3	11	5	0	10	578.376	0
370	3	3	8	0	10	586.774	0
337	3	2	6	0	10	587	0
373	3	6	8	0	10	588	0
287	3	16	2	0	10	590	0
291	3	4	3	0	10	594	0
323	3	4	5	0	10	595	0
341	3	6	6	0	10	597	0
273	3	2	2	0	10	597	0
285	3	14	2	0	10	597.271	0
317	3	14	4	0	10	598	0
352	3	1	7	0	10	600.42	0
322	3	3	5	0	10	601	0
362	3	11	7	0	10	601.47	0
290	3	3	3	0	10	603	0
318	3	15	4	0	10	603.569	0
357	3	6	7	0	10	604	0
277	3	6	2	0	10	605.668	0
379	3	12	8	0	10	608.817	0
267	3	12	1	0	10	611.966	0
304	3	1	4	0	10	615.115	0
292	3	5	3	0	10	618	0
257	3	2	1	0	10	619.314	0
259	3	4	1	0	10	621	0
364	3	13	7	0	10	623.513	0
351	3	16	6	0	10	624	0
258	3	3	1	0	10	629	0
319	3	16	4	0	10	641.358	0
297	3	10	3	0	10	674	0
343	3	8	6	0	10	587	1	589.54
325	3	6	5	0	10	589	1	599
376	3	9	8	0	10	593	1	589.54
359	3	8	7	0	11	591	0
265	3	10	1	0	11	654	0
274	3	3	2	0	11	569.979	1	581
340	3	5	6	0	11	572	1	568.146
371	3	4	8	0	11	572.078	1	589.54
310	3	7	4	0	11	584.675	1	579
334	3	15	5	0	11	593	1	588.352
303	3	16	3	0	11	606.718	1	599
261	3	6	1	0	12	583	0
336	3	1	6	0	12	582	1	596
326	3	7	5	0	12	588	1	585
316	3	13	4	0	12	594	1	566
356	3	5	7	0	12	597.271	1	592
302	3	15	3	0	12	598.321	1	579
369	3	2	8	0	12	600	1	593
281	3	10	2	0	12	600.42	1	589
260	3	5	1	0	13	602	0
345	3	10	6	0	13	610	0
313	3	10	4	0	13	576.277	1	584
289	3	2	3	0	13	586	1	573
378	3	11	8	0	13	588.873	1	588.352
367	3	16	7	0	13	589	1	589
324	3	5	5	0	13	589.923	1	581
278	3	7	2	0	13	607	1	589.754
354	3	3	7	0	14	574	1	585
280	3	9	2	0	14	581.525	1	582
342	3	7	6	0	14	585	1	577
375	3	8	8	0	14	589.923	1	579
268	3	13	1	0	14	592.022	1	564.734
333	3	14	5	0	14	593	1	591
306	3	3	4	0	14	596.221	1	585
295	3	8	3	0	14	601	1	587.596
Means						(note: go singnal = 500 ms)		(note: go singnal = 500 ms)	Calculated values	(note: SCM+ = trials where SCM burst was observed; SCM- = not observed)
	subject code				trial code	Wrist extensor onset time	SCM burst in 100 ms? (1=yes)	SCM onset time	Premotor RT (PMRT)	WE onset SCM+	WE onset SCM-	PMRT SCM+	PMRT SCM-	SCM onset time (ms)
	3				0	606.357	0		106.357		606.357		106.357
	3				1	594.292	0.375	588.667	94.2922	597.271	592.505	97.2708	92.5051	88.6667
	3				2	592.406	0.75	584.807	92.4062	586.542	610	86.5417	110	84.8072
	3				3	585.968	1	585.64	85.9677	585.968		85.9677		85.6405
	3				4	587.909	1	582.75	87.9089	587.909		87.9089		82.75
	3				10	605.707	0.09375	592.694	105.707	589.667	607.367	89.6667	107.367	92.6936
	3				11	592.931	0.75	584.173	92.9312	583.075	622.5	83.075	122.5	84.173
	3				12	592.876	0.875	585.714	92.8764	594.287	583	94.2873	83	85.7143
	3				13	593.634	0.75	584.184	93.6342	589.512	606	89.5122	106	84.1843
	3				14	589.087	1	581.416	89.0865	589.087		89.0865		81.4163

## Sheet: s04
						(note: go singnal = 500 ms)		(note: go singnal = 500 ms)
index	subject code	trial number	block	error (1=yes)	trial code (see means page)	Wrist extensor onset time	SCM burst in 100 ms (o = no, 1 = yes)	SCM onset time
455	4	8	5	0	0	581	0
400	4	1	2	0	0	583	0
489	4	10	7	0	0	589	0
408	4	9	2	0	0	589	0
479	4	16	6	0	0	590	0
451	4	4	5	0	0	592.022	0
427	4	12	3	0	0	579	0
459	4	12	5	0	0	597	0
490	4	11	7	0	0	599.37	0
510	4	15	8	0	0	602.519	0
444	4	13	4	0	0	603.569	0
402	4	3	2	0	0	604.619	0
417	4	2	3	0	0	605.668	0
496	4	1	8	0	0	606	0
426	4	11	3	0	0	619	0
499	4	4	8	0	0	621	0
497	4	2	8	0	0	626	0
471	4	8	6	0	0	626	0
393	4	10	1	0	0	643	0
384	4	1	1	0	0	645	0
485	4	6	7	0	0	646.606	0
399	4	16	1	0	0	655	0
458	4	11	5	0	0	657	0
422	4	7	3	0	0	657.103	0
464	4	1	6	0	0	659	0
432	4	1	4	0	0	665	0
434	4	3	4	0	0	667.6	0
469	4	6	6	0	0	671	0
437	4	6	4	0	0	679	0
396	4	13	1	0	0	685	0
493	4	14	7	1	0
410	4	11	2	1	0
505	4	10	8	0	1	553	0
420	4	5	3	0	1	595	0
404	4	5	2	0	1	604	0
443	4	12	4	0	1	610	0
392	4	9	1	0	1	616.165	0
456	4	9	5	0	1	622.463	0
492	4	13	7	0	1	628.761	0
470	4	7	6	0	1	584	1	588
484	4	5	7	0	2	582	0
476	4	13	6	0	2	596	0
389	4	6	1	0	2	597.271	0
498	4	3	8	0	2	602	0
429	4	14	3	0	2	604	0
412	4	13	2	0	2	605	0
436	4	5	4	0	2	606	0
461	4	14	5	0	2	610.917	0
488	4	9	7	0	3	578.376	0
506	4	11	8	0	3	591	0
466	4	3	6	0	3	598.321	0
391	4	8	1	0	3	602.519	0
435	4	4	4	0	3	605	0
403	4	4	2	0	3	605	0
450	4	3	5	0	3	610.917	0
425	4	10	3	0	3	616.165	0
468	4	5	6	0	4	583	0
454	4	7	5	0	4	587	0
486	4	7	7	0	4	588.873	0
423	4	8	3	0	4	595.171	0
415	4	16	2	0	4	604	0
509	4	14	8	0	4	606	0
394	4	11	1	0	4	608	0
438	4	7	4	0	4	635	0
448	4	1	5	0	10	584	0
481	4	2	7	0	10	591	0
416	4	1	3	0	10	598	0
397	4	14	1	0	10	606.718	0
388	4	5	1	0	10	622.463	0
449	4	2	5	0	10	634.01	0
495	4	16	7	0	10	639	0
430	4	15	3	0	10	639.258	0
508	4	13	8	0	10	641	0
411	4	12	2	0	10	641.358	0
502	4	7	8	0	10	642	0
494	4	15	7	0	10	642.407	0
463	4	16	5	0	10	643.457	0
407	4	8	2	0	10	643.457	0
457	4	10	5	0	10	645	0
446	4	15	4	0	10	646	0
473	4	10	6	0	10	650	0
465	4	2	6	0	10	650.805	0
401	4	2	2	0	10	652	0
501	4	6	8	0	10	652.904	0
477	4	14	6	0	10	653	0
405	4	6	2	0	10	653	0
440	4	9	4	0	10	654	0
475	4	12	6	0	10	656	0
487	4	8	7	0	10	656.053	0
390	4	7	1	0	10	658	0
419	4	4	3	0	10	675.997	0
447	4	16	4	0	10	708	0
424	4	9	3	0	10	732	0
395	4	12	1	0	10	734	0
507	4	12	8	0	10	652	1	576
441	4	10	4	1	10
503	4	8	8	0	11	571	0
478	4	15	6	0	11	587.824	0
445	4	14	4	0	11	591	0
428	4	13	3	0	11	596.221	0
482	4	3	7	0	11	599.37	0
406	4	7	2	0	11	607	0
387	4	4	1	0	11	614	0
453	4	6	5	0	11	595	1	598
414	4	15	2	0	12	565.78	0
480	4	1	7	0	12	580	0
439	4	8	4	0	12	588	0
467	4	4	6	0	12	618.264	0
421	4	6	3	0	12	618.264	0
385	4	2	1	0	12	636	0
511	4	16	8	0	12	806	0
462	4	15	5	0	12	601.47	1	570
433	4	2	4	0	13	572	0
483	4	4	7	0	13	573.128	0
500	4	5	8	0	13	583.625	0
418	4	3	3	0	13	591	0
452	4	5	5	0	13	594	0
386	4	3	1	0	13	604	0
409	4	10	2	0	13	579	1	597
472	4	9	6	0	13	580	1	582.409
398	4	15	1	0	14	572	0
491	4	12	7	0	14	593	0
413	4	14	2	0	14	594	0
460	4	13	5	0	14	596	0
442	4	11	4	0	14	597.271	0
431	4	16	3	0	14	624.563	0
474	4	11	6	0	14	581.525	1	566.957
504	4	9	8	0	14	583	1	566.957
Means						(note: go singnal = 500 ms)		(note: go singnal = 500 ms)	Calculated values	(note: SCM+ = trials where SCM burst was observed; SCM- = not observed)
	subject code				trial code	Wrist extensor onset time	SCM burst in 100 ms? (1=yes)	SCM onset time	Premotor RT (PMRT)	WE onset SCM+	WE onset SCM-	PMRT SCM+	PMRT SCM-	SCM onset time (ms)
	4				0	625.303	0		125.303		625.303		125.303
	4				1	601.674	0.125	588	101.674	584	604.199	84	104.199	88
	4				2	600.398	0		100.398		600.398		100.398
	4				3	600.912	0		100.912		600.912		100.912
	4				4	600.881	0		100.881		600.881		100.881
	4				10	648.287	0.0322581	576	148.287	652	648.163	152	148.163	76
	4				11	595.177	0.125	598	95.1769	595	595.202	95	95.2021	98
	4				12	626.722	0.125	570	126.722	601.47	630.33	101.47	130.33	70
	4				13	584.594	0.25	589.704	84.5941	579.5	586.292	79.5	86.2922	89.7044
	4				14	592.67	0.25	566.957	92.6699	582.263	596.139	82.2627	96.1389	66.9572

## Sheet: s05
						(note: go singnal = 500 ms)		(note: go singnal = 500 ms)
index	subject code	trial number	block	error (1=yes)	trial code (see means page)	Wrist extensor onset time	SCM burst in 100 ms (o = no, 1 = yes)	SCM onset time
578	5	3	5	0	0	564	0
619	5	12	7	0	0	572	0
517	5	6	1	0	0	574	0
544	5	1	3	0	0	578	0
626	5	3	8	0	0	579.426	0
584	5	9	5	0	0	580	0
601	5	10	6	0	0	579	0
575	5	16	4	0	0	584.675	0
598	5	7	6	0	0	585	0
628	5	5	8	0	0	588.873	0
521	5	10	1	0	0	595	0
534	5	7	2	0	0	598.321	0
612	5	5	7	0	0	599.37	0
634	5	11	8	0	0	600.42	0
569	5	10	4	0	0	600.42	0
513	5	2	1	0	0	607	0
581	5	6	5	0	0	610.917	0
540	5	13	2	0	0	610.917	0
596	5	5	6	0	0	622.463	0
586	5	11	5	0	0	632.96	0
545	5	2	3	0	0	634	0
638	5	15	8	0	0	638.208	0
592	5	1	6	0	0	638.208	0
560	5	1	4	0	0	640	0
609	5	2	7	0	0	652.904	0
556	5	13	3	0	0	654	0
547	5	4	3	0	0	662	0
538	5	11	2	0	0	686	0
621	5	14	7	0	0	695	0
561	5	2	4	0	0	704	0
519	5	8	1	0	0	580	1	556
543	5	16	2	1	0
611	5	4	7	0	1	579.426	0
595	5	4	6	0	1	582.575	0
532	5	5	2	0	1	585	0
582	5	7	5	0	1	588	0
633	5	10	8	0	1	589	0
571	5	12	4	0	1	592	0
558	5	15	3	0	1	599	0
514	5	3	1	0	1	606	0
613	5	6	7	0	2	586.774	0
603	5	12	6	0	2	587	0
627	5	4	8	0	2	588	0
530	5	3	2	0	2	595	0
563	5	4	4	0	2	598.321	0
590	5	15	5	0	2	599	0
523	5	12	1	0	2	600	0
557	5	14	3	0	2	624.563	0
539	5	12	2	0	3	600.42	0
610	5	3	7	0	3	601.47	0
520	5	9	1	0	3	609	0
568	5	9	4	0	3	560.532	1	546
599	5	8	6	0	3	562.631	1	557
583	5	8	5	0	3	565	1	557
555	5	12	3	0	3	595	1	556
630	5	7	8	1	3
570	5	11	4	0	4	567.88	1	552
589	5	14	5	0	4	574.178	1	549
607	5	16	6	0	4	578	1	550
620	5	13	7	0	4	582.575	1	545
522	5	11	1	0	4	592	1	551
552	5	9	3	0	4	596	1	551
542	5	15	2	0	4	596.221	1	547
632	5	9	8	0	4	636.109	1	564
600	5	9	6	0	10	558	0
579	5	4	5	0	10	573.128	0
577	5	2	5	0	10	573.128	0
574	5	15	4	0	10	573.128	0
608	5	1	7	0	10	576	0
564	5	5	4	0	10	576	0
604	5	13	6	0	10	577.327	0
585	5	10	5	0	10	577.327	0
537	5	10	2	0	10	578	0
618	5	11	7	0	10	579.426	0
623	5	16	7	0	10	584.675	0
527	5	16	1	0	10	585	0
549	5	6	3	0	10	588	0
605	5	14	6	0	10	590.973	0
529	5	2	2	0	10	593.072	0
553	5	10	3	0	10	597	0
541	5	14	2	0	10	599.37	0
622	5	15	7	0	10	600.42	0
588	5	13	5	0	10	604.619	0
624	5	1	8	0	10	610	0
524	5	13	1	0	10	612	0
535	5	8	2	0	10	632.96	0
551	5	8	3	0	10	636	0
594	5	3	6	0	10	639.258	0
526	5	15	1	0	10	641.358	0
567	5	8	4	0	10	642	0
631	5	8	8	0	10	657	0
518	5	7	1	0	10	659	0
565	5	6	4	0	10	664.451	0
550	5	7	3	0	10	758.922	0
635	5	12	8	1	10
629	5	6	8	1	10
572	5	13	4	0	11	562	0
615	5	8	7	0	11	585	0
593	5	2	6	0	11	587	0
587	5	12	5	0	11	588	0
625	5	2	8	0	11	596	0
516	5	5	1	0	11	600	0
546	5	3	3	0	11	602.519	0
536	5	9	2	0	11	662.351	0
576	5	1	5	0	12	589	0
617	5	10	7	0	12	590	0
606	5	15	6	0	12	604	0
512	5	1	1	0	12	719	0
637	5	14	8	0	12	567.88	1	562
528	5	1	2	0	12	595	1	564.58
554	5	11	3	0	12	608	1	561.014
566	5	7	4	0	12	609	1	558
533	5	6	2	0	13	598	0
559	5	16	3	0	13	552	1	554
515	5	4	1	0	13	559	1	549
636	5	13	8	0	13	576.277	1	558
616	5	9	7	0	13	589.923	1	568.146
597	5	6	6	0	13	604.619	1	560
591	5	16	5	1	13
573	5	14	4	1	13
562	5	3	4	0	14	552	1	554
531	5	4	2	0	14	558	1	555
639	5	16	8	0	14	575	1	566
614	5	7	7	0	14	590	1	555.071
580	5	5	5	0	14	597.271	1	554
602	5	11	6	0	14	600	1	547
525	5	14	1	0	14	611.966	1	562
548	5	5	3	0	14	635	1	552
Means						(note: go singnal = 500 ms)		(note: go singnal = 500 ms)	Calculated values	(note: SCM+ = trials where SCM burst was observed; SCM- = not observed)
	subject code				trial code	Wrist extensor onset time	SCM burst in 100 ms? (1=yes)	SCM onset time	Premotor RT (PMRT)	WE onset SCM+	WE onset SCM-	PMRT SCM+	PMRT SCM-	SCM onset time (ms)
	5				0	614.605	0.0322581	556	114.605	580	615.759	80	115.759	56
	5				1	590.125	0		90.1252		590.125		90.1252
	5				2	597.332	0		97.3321		597.332		97.3321
	5				3	584.865	0.571429	554	84.8646	570.791	603.63	70.7908	103.63	54
	5				4	590.37	1	551.125	90.3703	590.37		90.3703		51.125
	5				10	607.918	0		107.918		607.918		107.918
	5				11	597.859	0		97.8588		597.859		97.8588
	5				12	610.235	0.5	561.399	110.235	594.97	625.5	94.9699	125.5	61.3986
	5				13	579.97	0.833333	557.829	79.9698	576.364	598	76.3637	98	57.8292
	5				14	589.905	1	555.634	89.9047	589.905		89.9047		55.6339

## Sheet: s06
						(note: go singnal = 500 ms)		(note: go singnal = 500 ms)
index	subject code	trial number	block	error (1=yes)	trial code (see means page)	Wrist extensor onset time	SCM burst in 100 ms (o = no, 1 = yes)	SCM onset time
724	6	5	6	0	0	574.178	0
763	6	12	8	0	0	578.376	0
740	6	5	7	0	0	583.625	0
767	6	16	8	0	0	585.724	0
750	6	15	7	0	0	587	0
753	6	2	8	0	0	588	0
742	6	7	7	0	0	579	0
678	6	7	3	0	0	595.171	0
698	6	11	4	0	0	597	0
706	6	3	5	0	0	599	0
722	6	3	6	0	0	599.37	0
721	6	2	6	0	0	603.569	0
684	6	13	3	0	0	603.569	0
708	6	5	5	0	0	605.668	0
707	6	4	5	0	0	609	0
752	6	1	8	0	0	609.867	0
644	6	5	1	0	0	620	0
671	6	16	2	0	0	621.414	0
677	6	6	3	0	0	624.563	0
669	6	14	2	0	0	625	0
739	6	4	7	0	0	626.662	0
720	6	1	6	0	0	635.059	0
682	6	11	3	0	0	637	0
691	6	4	4	0	0	639	0
667	6	12	2	0	0	641.358	0
649	6	10	1	0	0	643	0
688	6	1	4	0	0	648.705	0
641	6	2	1	0	0	659	0
700	6	13	4	0	0	670	0
710	6	7	5	0	0	673	0
650	6	11	1	0	0	710	0
656	6	1	2	1	0
732	6	13	6	0	1	579	0
709	6	6	5	0	1	587.824	0
686	6	15	3	0	1	595.171	0
757	6	6	8	0	1	600.42	0
736	6	1	7	0	1	603.569	0
696	6	9	4	0	1	605.668	0
664	6	9	2	0	1	615.115	0
654	6	15	1	0	1	626	0
747	6	12	7	0	2	583	0
662	6	7	2	0	2	591	0
711	6	8	5	0	2	593	0
727	6	8	6	0	2	593.072	0
759	6	8	8	0	2	600.42	0
672	6	1	3	0	2	611.966	0
695	6	8	4	0	2	621	0
643	6	4	1	0	2	579.601	1	545.563
725	6	6	6	0	3	587.824	0
741	6	6	7	0	3	593.072	0
716	6	13	5	0	3	597	0
764	6	13	8	0	3	580	1	595.483
642	6	3	1	0	3	593.072	1	549
660	6	5	2	0	3	601	1	557.448
690	6	3	4	0	3	602	1	557
685	6	14	3	0	3	604	1	547
723	6	4	6	0	4	577.327	1	569.334
751	6	16	7	0	4	582	1	564.58
756	6	5	8	0	4	583	1	563
699	6	12	4	0	4	588.873	1	563.391
680	6	9	3	0	4	589	1	556
712	6	9	5	0	4	598	1	557.448
665	6	10	2	0	4	610	1	554
655	6	16	1	0	4	618	1	556.26
760	6	9	8	0	10	577	0
731	6	12	6	0	10	581.525	0
730	6	11	6	0	10	581.525	0
761	6	10	8	0	10	586.774	0
717	6	14	5	0	10	586.774	0
681	6	10	3	0	10	590	0
715	6	12	5	0	10	590.973	0
748	6	13	7	0	10	594.122	0
647	6	8	1	0	10	595	0
743	6	8	7	0	10	596.221	0
694	6	7	4	0	10	600.42	0
689	6	2	4	0	10	603	0
652	6	13	1	0	10	605.668	0
705	6	2	5	0	10	608	0
704	6	1	5	0	10	608	0
693	6	6	4	0	10	610	0
762	6	11	8	0	10	611.966	0
745	6	10	7	0	10	611.966	0
746	6	11	7	0	10	613	0
692	6	5	4	0	10	613.016	0
663	6	8	2	0	10	619	0
733	6	14	6	0	10	624	0
675	6	4	3	0	10	634	0
640	6	1	1	0	10	642	0
657	6	2	2	0	10	661	0
666	6	11	2	0	10	673	0
661	6	6	2	0	10	686	0
646	6	7	1	0	10	692	0
728	6	9	6	0	10	702.239	0
674	6	3	3	0	10	704	0
673	6	2	3	0	10	717.985	0
755	6	4	8	0	10	586.774	1	591
765	6	14	8	0	11	577	0
734	6	15	6	0	11	580	0
737	6	2	7	0	11	590.973	0
702	6	15	4	0	11	579	1	582.409
713	6	10	5	0	11	593	1	561.014
676	6	5	3	0	11	598	1	549
653	6	14	1	0	11	609.867	1	553.883
659	6	4	2	0	11	617.215	1	564.58
726	6	7	6	0	12	584.675	0
697	6	10	4	0	12	598.321	0
679	6	8	3	0	12	599	0
754	6	3	8	0	12	626.662	0
744	6	9	7	0	12	563	1	595.483
719	6	16	5	0	12	575	1	547.94
658	6	3	2	0	12	587.824	1	549
648	6	9	1	0	12	608	1	553.883
758	6	7	8	0	13	588	0
729	6	10	6	0	13	589.923	0
718	6	15	5	0	13	571	1	574.089
701	6	14	4	0	13	575.227	1	584.786
645	6	6	1	0	13	592.022	1	544.374
738	6	3	7	0	13	600	1	595.483
668	6	13	2	0	13	613	1	552.694
687	6	16	3	0	13	622	1	547.94
766	6	15	8	0	14	575	1	564.58
714	6	11	5	0	14	577.327	1	555.071
749	6	14	7	0	14	579	1	559
735	6	16	6	0	14	584	1	546.751
703	6	16	4	0	14	584	1	550.317
670	6	15	2	0	14	584	1	543
683	6	12	3	0	14	586	1	558
651	6	12	1	0	14	604	1	548
Means						(note: go singnal = 500 ms)		(note: go singnal = 500 ms)	Calculated values	(note: SCM+ = trials where SCM burst was observed; SCM- = not observed)
	subject code				trial code	Wrist extensor onset time	SCM burst in 100 ms? (1=yes)	SCM onset time	Premotor RT (PMRT)	WE onset SCM+	WE onset SCM-	PMRT SCM+	PMRT SCM-	SCM onset time (ms)
	6				0	618.868	0		118.868		618.868		118.868
	6				1	601.596	0		101.596		601.596		101.596
	6				2	596.632	0.125	545.563	96.6324	579.601	599.065	79.601	99.0655	45.5626
	6				3	594.746	0.625	561.186	94.746	596.014	592.632	96.0144	92.6319	61.1864
	6				4	593.275	1	560.502	93.275	593.275		93.275		60.5018
	6				10	622.092	0.03125	591	122.092	586.774	623.231	86.774	123.231	91
	6				11	593.132	0.625	562.177	93.1318	599.416	582.658	99.4164	82.6576	62.1772
	6				12	592.81	0.5	561.576	92.8101	583.456	602.164	83.4559	102.164	61.5765
	6				13	593.897	0.75	566.561	93.8966	595.542	588.962	95.5416	88.9615	66.561
	6				14	584.166	1	553.09	84.1658	584.166		84.1658		53.0899

## Sheet: s07
						(note: go singnal = 500 ms)		(note: go singnal = 500 ms)
index	subject code	trial number	block	error (1=yes)	trial code (see means page)	Wrist extensor onset time	SCM burst in 100 ms (o = no, 1 = yes)	SCM onset time
877	7	14	7	0	0	571.029	0
888	7	9	8	0	0	574	0
832	7	1	5	0	0	574	0
862	7	15	6	0	0	580	0
800	7	1	3	0	0	584	0
783	7	16	1	0	0	588	0
801	7	2	3	0	0	579	0
881	7	2	8	0	0	593	0
831	7	16	4	0	0	597.271	0
865	7	2	7	0	0	599	0
822	7	7	4	0	0	607.768	0
833	7	2	5	0	0	616.165	0
768	7	1	1	0	0	641.358	0
824	7	9	4	0	0	653	0
856	7	9	6	0	0	658.153	0
772	7	5	1	0	0	659	0
789	7	6	2	0	0	663.401	0
885	7	6	8	0	0	664.451	0
815	7	16	3	0	0	672	0
879	7	16	7	0	0	673	0
857	7	10	6	0	0	677.047	0
777	7	10	1	0	0	684.395	0
799	7	16	2	0	0	686.494	0
842	7	11	5	0	0	687	0
791	7	8	2	0	0	687	0
830	7	15	4	0	0	690.693	0
890	7	11	8	0	0	692	0
841	7	10	5	0	0	706	0
848	7	1	6	0	0	707	0
794	7	11	2	0	0	719	0
875	7	12	7	0	0	722	0
812	7	13	3	1	0
861	7	14	6	0	1	560	0
803	7	4	3	0	1	584	0
864	7	1	7	0	1	588	0
887	7	8	8	0	1	591	0
844	7	13	5	0	1	592.022	0
785	7	2	2	0	1	597	0
769	7	2	1	0	1	598	0
826	7	11	4	0	1	700	0
873	7	10	7	0	2	570	0
880	7	1	8	0	2	575	0
853	7	6	6	0	2	585.724	0
788	7	5	2	0	2	586.774	0
778	7	11	1	0	2	597.271	0
823	7	8	4	0	2	600	0
834	7	3	5	0	2	600.42	0
805	7	6	3	0	2	802	0
825	7	10	4	0	3	568.929	0
895	7	16	8	0	3	585.724	0
858	7	11	6	0	3	589	0
836	7	5	5	0	3	590	0
790	7	7	2	0	3	590	0
876	7	13	7	0	3	597.271	0
808	7	9	3	0	3	601	0
781	7	14	1	0	3	582	1	564
840	7	9	5	0	4	576	0
874	7	11	7	0	4	589	0
804	7	5	3	0	4	594.122	0
797	7	14	2	0	4	575	1	599
889	7	10	8	0	4	582	1	575.277
773	7	6	1	0	4	586.774	1	575.277
855	7	8	6	0	4	588	1	591.918
829	7	14	4	0	4	600	1	580.032
893	7	14	8	0	10	577.327	0
837	7	6	5	0	10	578	0
827	7	12	4	0	10	584	0
870	7	7	7	0	10	590.973	0
828	7	13	4	0	10	593.072	0
871	7	8	7	0	10	596	0
838	7	7	5	0	10	597.271	0
863	7	16	6	0	10	604	0
883	7	4	8	0	10	639.258	0
818	7	3	4	0	10	655	0
892	7	13	8	0	10	657	0
851	7	4	6	0	10	657.103	0
793	7	10	2	0	10	660.252	0
802	7	3	3	0	10	663.401	0
894	7	15	8	0	10	675.997	0
867	7	4	7	0	10	679.146	0
798	7	15	2	0	10	684	0
784	7	1	2	0	10	688	0
774	7	7	1	0	10	688	0
820	7	5	4	0	10	691.742	0
811	7	12	3	0	10	696	0
810	7	11	3	0	10	698.041	0
780	7	13	1	0	10	702	0
872	7	9	7	0	10	702.239	0
849	7	2	6	0	10	705	0
835	7	4	5	0	10	706.438	0
809	7	10	3	0	10	708.537	0
796	7	13	2	0	10	712	0
846	7	15	5	0	10	721	0
859	7	12	6	0	10	727	0
776	7	9	1	0	10	780.966	0
771	7	4	1	0	10	847	0
813	7	14	3	0	11	573.128	0
817	7	2	4	0	11	597	0
869	7	6	7	0	11	644.507	0
854	7	7	6	0	11	651.854	0
882	7	3	8	0	11	659	0
792	7	9	2	0	11	697	0
782	7	15	1	0	11	582	1	553.883
845	7	14	5	0	11	585.724	1	572.9
866	7	3	7	0	12	576	0
884	7	5	8	0	12	581	0
786	7	3	2	0	12	581.525	0
850	7	3	6	0	12	587.824	0
839	7	8	5	0	12	603.569	0
807	7	8	3	0	12	695.941	0
816	7	1	4	0	12	587.824	1	590.729
770	7	3	1	0	12	597	1	571.712
868	7	5	7	0	13	580	0
787	7	4	2	0	13	590	0
779	7	12	1	0	13	742.127	0
852	7	5	6	0	13	569	1	564.58
814	7	15	3	0	13	574.178	1	566
843	7	12	5	0	13	581.525	1	559.826
821	7	6	4	0	13	582.575	1	559.826
886	7	7	8	0	13	592	1	571.712
878	7	15	7	0	14	640	0
806	7	7	3	0	14	567	1	576.466
819	7	4	4	0	14	571.029	1	580.032
891	7	12	8	0	14	580.476	1	575.224
775	7	8	1	0	14	583	1	564.58
795	7	12	2	0	14	584	1	570
847	7	16	5	0	14	586	1	588.352
860	7	13	6	0	14	590	1	571.712
Means						(note: go singnal = 500 ms)		(note: go singnal = 500 ms)	Calculated values	(note: SCM+ = trials where SCM burst was observed; SCM- = not observed)
	subject code				trial code	Wrist extensor onset time	SCM burst in 100 ms? (1=yes)	SCM onset time	Premotor RT (PMRT)	WE onset SCM+	WE onset SCM-	PMRT SCM+	PMRT SCM-	SCM onset time (ms)
	7				0	645.749	0		145.749		645.749		145.749
	7				1	601.253	0		101.253		601.253		101.253
	7				2	614.649	0		114.649		614.649		114.649
	7				3	587.991	0.125	564	87.9905	582	588.846	82	88.8463	64
	7				4	586.362	0.625	584.301	86.362	586.355	586.374	86.3548	86.3739	84.3008
	7				10	670.805	0		170.805		670.805		170.805
	7				11	623.777	0.25	563.391	123.777	583.862	637.082	83.8621	137.082	63.3915
	7				12	601.335	0.25	581.22	101.335	592.412	604.31	92.4118	104.31	81.2203
	7				13	601.426	0.625	564.389	101.426	579.856	637.376	79.8557	137.376	64.3886
	7				14	587.688	0.875	575.195	87.6881	580.215	640	80.2149	140	75.1949

## Sheet: s08
						(note: go singnal = 500 ms)		(note: go singnal = 500 ms)
index	subject code	trial number	block	error (1=yes)	trial code (see means page)	Wrist extensor onset time	SCM burst in 100 ms (o = no, 1 = yes)	SCM onset time
1023	8	16	8	0	0	575	0
998	8	7	7	0	0	575	0
931	8	4	3	0	0	575.227	0
1000	8	9	7	0	0	579	0
1016	8	9	8	0	0	582	0
940	8	13	3	0	0	582	0
1008	8	1	8	0	0	579	0
905	8	10	1	0	0	583.625	0
979	8	4	6	0	0	584	0
985	8	10	6	0	0	585	0
966	8	7	5	0	0	585	0
960	8	1	5	0	0	586	0
945	8	2	4	0	0	586	0
991	8	16	6	0	0	588	0
914	8	3	2	0	0	588	0
904	8	9	1	0	0	588	0
953	8	10	4	0	0	588.873	0
948	8	5	4	0	0	589	0
1011	8	4	8	0	0	590	0
943	8	16	3	0	0	590	0
923	8	12	2	0	0	590.973	0
969	8	10	5	0	0	592	0
909	8	14	1	0	0	596	0
936	8	9	3	0	0	600	0
976	8	1	6	0	0	638	0
944	8	1	4	0	0	653	0
975	8	16	5	0	0	672.848	0
995	8	4	7	0	0	677.047	0
913	8	2	2	0	0	684.395	0
902	8	7	1	0	0	745.276	0
1004	8	13	7	0	0	811.407	0
925	8	14	2	1	0
989	8	14	6	0	1	578	0
1009	8	2	8	0	1	580	0
963	8	4	5	0	1	580	0
937	8	10	3	0	1	582	0
952	8	9	4	0	1	589.923	0
916	8	5	2	0	1	591	0
910	8	15	1	0	1	594.122	0
1003	8	12	7	0	1	585	1	596.672
919	8	8	2	0	2	570	0
996	8	5	7	0	2	574.178	0
1022	8	15	8	0	2	577	0
959	8	16	4	0	2	578	0
990	8	15	6	0	2	581	0
938	8	11	3	0	2	586	0
899	8	4	1	0	2	588	0
973	8	14	5	0	2	584	1	581
967	8	8	5	0	3	577	0
1014	8	7	8	0	3	579	0
994	8	3	7	0	3	582	0
981	8	6	6	0	3	583	0
930	8	3	3	0	3	583.625	0
906	8	11	1	0	3	585	0
920	8	9	2	0	3	590	0
951	8	8	4	0	3	579	1	597.861
957	8	14	4	0	4	586.774	0
1007	8	16	7	0	4	570	1	565
986	8	11	6	0	4	577	1	584
903	8	8	1	0	4	578	1	576
942	8	15	3	0	4	584	1	599
924	8	13	2	0	4	584	1	567
970	8	11	5	0	4	586	1	581
1012	8	5	8	0	4	588	1	563.391
900	8	5	1	0	10	571	0
999	8	8	7	0	10	573	0
971	8	12	5	0	10	576	0
974	8	15	5	0	10	578	0
950	8	7	4	0	10	582	0
1015	8	8	8	0	10	583	0
984	8	9	6	0	10	584	0
917	8	6	2	0	10	584	0
992	8	1	7	0	10	585	0
965	8	6	5	0	10	585	0
962	8	3	5	0	10	585	0
932	8	5	3	0	10	586	0
1017	8	10	8	0	10	588	0
978	8	3	6	0	10	589	0
927	8	16	2	0	10	590	0
934	8	7	3	0	10	591	0
928	8	1	3	0	10	592	0
1020	8	13	8	0	10	593	0
939	8	12	3	0	10	595	0
897	8	2	1	0	10	601	0
977	8	2	6	0	10	665.5	0
1013	8	6	8	0	10	667.6	0
954	8	11	4	0	10	668.649	0
918	8	7	2	0	10	677.047	0
980	8	5	6	0	10	681.246	0
1002	8	11	7	0	10	683.345	0
949	8	6	4	0	10	686.494	0
907	8	12	1	0	10	695.941	0
921	8	10	2	0	10	699.09	0
908	8	13	1	0	10	725.332	0
947	8	4	4	0	10	837	0
1006	8	15	7	1	10
915	8	4	2	0	11	572	0
929	8	2	3	0	11	583	0
911	8	16	1	0	11	583.625	0
993	8	2	7	0	11	585	0
982	8	7	6	0	11	585	0
961	8	2	5	0	11	586	0
958	8	15	4	0	11	586	0
1018	8	11	8	0	11	591	0
941	8	14	3	0	12	576	0
1010	8	3	8	0	12	579	0
997	8	6	7	0	12	582	0
956	8	13	4	0	12	584	0
912	8	1	2	0	12	588.873	0
968	8	9	5	0	12	598	0
896	8	1	1	0	12	602.519	0
987	8	12	6	0	12	564	1	585.975
972	8	13	5	0	13	570	0
901	8	6	1	0	13	580	0
926	8	15	2	0	13	581	0
1021	8	14	8	0	13	583	0
983	8	8	6	0	13	583	0
935	8	8	3	0	13	586	0
946	8	3	4	0	13	684	0
1005	8	14	7	0	13	576	1	557.448
988	8	13	6	0	14	579	0
933	8	6	3	0	14	580	0
922	8	11	2	0	14	582	0
898	8	3	1	0	14	584	0
964	8	5	5	0	14	635	0
955	8	12	4	0	14	570	1	575.277
1001	8	10	7	0	14	574	1	573
1019	8	12	8	0	14	576	1	576
Means						(note: go singnal = 500 ms)		(note: go singnal = 500 ms)	Calculated values	(note: SCM+ = trials where SCM burst was observed; SCM- = not observed)
	subject code				trial code	Wrist extensor onset time	SCM burst in 100 ms? (1=yes)	SCM onset time	Premotor RT (PMRT)	WE onset SCM+	WE onset SCM-	PMRT SCM+	PMRT SCM-	SCM onset time (ms)
	8				0	611.072	0		111.072		611.072		111.072
	8				1	585.006	0.125	596.672	85.0056	585	585.006	85	85.0064	96.6719
	8				2	579.772	0.125	581	79.7722	584	579.168	84	79.1682	81
	8				3	582.328	0.125	597.861	82.3281	579	582.804	79	82.8036	97.8605
	8				4	581.722	0.875	576.484	81.7217	581	586.774	81	86.774	76.4845
	8				10	625.75	0		125.75		625.75		125.75
	8				11	583.953	0		83.9531		583.953		83.9531
	8				12	584.299	0.125	585.975	84.2991	564	587.199	64	87.1989	85.9746
	8				13	592.875	0.125	557.448	92.875	576	595.286	76	95.2857	57.4485
	8				14	585	0.375	574.759	85	573.333	592	73.3333	92	74.7591

[truncated: 10 more sheets: s09, s10, s11, s12, s13, Means, SCM+- RT imputed, SCM onset imputed, Stimulus intensities, Noise Waveform]
